# Supplementary material for: Enrichment of Triticum aestivum gene annotations using ortholog cliques and gene ontologies in other plants
Source: BMC Genomics. 2015 Apr 15;16(1):299. doi: 10.1186/s12864-015-1496-2 (PMC4426649; doi:10.1186/s12864-015-1496-2)
Supplement: Additional file 3: — PlaNet Analysis - Pfam domains shared by genes from 5 plant species. The Excel file contains 3 worksheets. First worksheet presents PFam domains shared by genes in 5 plant species (A. thaliana, B. distachyon, H. vulgare, O. sativa and T. aestivum) identified using PlaNet. The second worksheet includes GO terms associated to each PFam domain associated with the 13 wheat genes in the cliques of size 10. The third worksheet contains a list of SupFam supra-domains and corresponding GO terms for wheat genes in each clique of size 10 (highlighted with alternate colours). For each GO term, we provide the GO name, GO sub-ontologies, information content, annotation origin and the associated label (new, original or not found = n.f.). [file 12864_2015_1496_MOESM3_ESM.xls]

## Sheet: Shared Pfam domains
PlaNet Analysis - Pfam domains shared by genes from 5 plant species
Clique	Arabidopsis thaliana	Brachypodium distachyon	Hordeum vulgare (barley)	Oryza sativa (rice)	Triticum aestivum (wheat)
1	Pro_isomerase	n.a.	Pro_isomerase	Pro_isomerase	Pro_isomerase
2	n.a.	Intron_maturas2	n.a.	Intron_maturas2	n.a.
3	DUF1817	DUF1818	DUF1819	DUF1820	DUF1821
4	ABC2_membrane	n.a.	n.a.	ABC2_membrane	ABC2_membrane
5	Methyltransf_10	Methyltransf_10	Methyltransf_10	Methyltransf_10	Methyltransf_10
6	Rhodanese	Rhodanese	Rhodanese	Rhodanese	n.a.
7	Steroid_dh	n.a.	n.a.	Steroid_dh	Steroid_dh
8	n.a.	n.a.	n.a.	n.a.	n.a.
9	JmjC	JmjC	JmjC	JmjC	n.a.
10	GMP_synt_C, GATase	GMP_synt_C, GATase	GMP_synt_C, GATase	GMP_synt_C, GATase	GMP_synt_C, GATase
11	DUF221	DUF221	n.a.	DUF221	DUF221
12	NmrA	NmrA	NmrA	NmrA	NmrA
13	DUF1227, DEAD_2	n.a.	DUF1227, DEAD_2	DUF1227, DEAD_2	n.a.

## Sheet: Pfam2GO GOC
GO terms associated to each PFam domain associated with the 13 wheat genes in the cliques of size 10
Pfam2GO (from: http://geneontology.org/external2go/pfam2go)
Clique 1	GO Term Label
Pfam:PF00160 Pro_isomerase > GO:peptidyl-prolyl cis-trans isomerase activity ; GO:0003755	original
Pfam:PF00160 Pro_isomerase > GO:protein peptidyl-prolyl isomerization ; GO:0000413	new
Pfam:PF00160 Pro_isomerase > GO:protein folding ; GO:0006457	original
Clique 2
Pfam:PF01348 Intron_maturas2 > GO:mRNA processing ; GO:0006397	original
Clique 3
none
Clique 4
Pfam:PF01061 ABC2_membrane > GO:membrane ; GO:0016020	original
Clique 5
Pfam:PF05971 Methyltransf_10 > GO:methyltransferase activity ; GO:0008168	original
Clique 6
none
Clique 7
Pfam:PF02544 Steroid_dh > GO:oxidoreductase activity, acting on the CH-CH group of donors ; GO:0016627	original
Pfam:PF02544 Steroid_dh > GO:lipid metabolic process ; GO:0006629	original
Pfam:PF02544 Steroid_dh > GO:cytoplasm ; GO:0005737	original
Pfam:PF02544 Steroid_dh > GO:integral component of membrane ; GO:0016021	original
Clique 8
none
Clique 9
none
Clique 10
Pfam:PF00958 GMP_synt_C > GO:GMP synthase (glutamine-hydrolyzing) activity ; GO:0003922	original
Pfam:PF00958 GMP_synt_C > GO:ATP binding ; GO:0005524	original
Pfam:PF00958 GMP_synt_C > GO:purine nucleotide biosynthetic process ; GO:0006164	original
Pfam:PF00958 GMP_synt_C > GO:GMP biosynthetic process ; GO:0006177	original
Pfam:PF07685 GATase_3 > GO:catalytic activity ; GO:0003824	in path
Pfam:PF07685 GATase_3 > GO:cobalamin biosynthetic process ; GO:0009236	n.f.
Pfam:PF13537 GATase_7 > GO:metabolic process ; GO:0008152	in path
Pfam:PF00310 GATase_2 > GO:metabolic process ; GO:0008152	in path
Clique 11
Pfam:PF02714 DUF221 > GO:membrane ; GO:0016020
Clique 12
none
Clique 13
Pfam:PF06777 DUF1227 > GO:nucleus ; GO:0005634	original
Pfam:PF06733 DEAD_2 > GO:DNA binding ; GO:0003677	original
Pfam:PF06733 DEAD_2 > GO:ATP-dependent DNA helicase activity ; GO:0004003	original
Pfam:PF06733 DEAD_2 > GO:ATP binding ; GO:0005524	original

## Sheet: Pfam2GO SupFam
List of SupFam supra-domains and corresponding GO terms for wheat genes in each clique of size 10
SupFam (http://supfam.org/SUPERFAMILY/cgi-bin/dcdownload.cgi?outer=PFAM)
Clique	Supradomain (comma-seperated pfam)	GO_ID	GO_name	GO_subontologies	Information_content	Annotation_origin (Direct:1, Inherited:0)	GO Term Label
1	PF00160	GO:0016859	cis-trans isomerase activity	molecular_function	3.1811	1	n.f.
1	PF00160	GO:0042277	peptide binding	molecular_function	2.61916	1	n.f.
1	PF00160	GO:0003824	catalytic activity	molecular_function	0.774964	1	n.f.
1	PF00160	GO:0016018	cyclosporin A binding	molecular_function	4.41155	1	n.f.
1	PF00160	GO:0016853	isomerase activity	molecular_function	2.32165	1	n.f.
1	PF00160	GO:0003674	molecular_function	molecular_function	0	0	n.f.
1	PF00160	GO:0005515	protein binding	molecular_function	0.132319	0	original
1	PF00160	GO:0051082	unfolded protein binding	molecular_function	3.03134	1	n.f.
1	PF00160	GO:0005488	binding	molecular_function	0.0919883	0	n.f.
1	PF00160	GO:0003755	peptidyl-prolyl cis-trans isomerase activity	molecular_function	3.20743	1	original
1	PF00160	GO:0008144	drug binding	molecular_function	2.67916	1	n.f.
2	none	none	none	none	none	none	n.f.
3	none	none	none	none	none	none	n.f.
4	PF01061	GO:0022804	active transmembrane transporter activity	molecular_function	2.15387	1	n.f.
4	PF01061	GO:0043492	ATPase activity, coupled to movement of substances	molecular_function	2.35085	1	n.f.
4	PF01061	GO:0035639	purine ribonucleoside triphosphate binding	molecular_function	2.02239	1	n.f.
4	PF01061	GO:0017111	nucleoside-triphosphatase activity	molecular_function	1.62127	1	original
4	PF01061	GO:0022892	substrate-specific transporter activity	molecular_function	1.63631	0	n.f.
4	PF01061	GO:0003824	catalytic activity	molecular_function	0.774964	1	n.f.
4	PF01061	GO:0016817	hydrolase activity, acting on acid anhydrides	molecular_function	1.60267	1	n.f.
4	PF01061	GO:0036094	small molecule binding	molecular_function	1.83752	1	n.f.
4	PF01061	GO:0032555	purine ribonucleotide binding	molecular_function	1.97222	1	n.f.
4	PF01061	GO:0022857	transmembrane transporter activity	molecular_function	1.63996	0	n.f.
4	PF01061	GO:0016787	hydrolase activity	molecular_function	1.18806	1	n.f.
4	PF01061	GO:0016818	hydrolase activity, acting on acid anhydrides, in phosphorus-containing anhydrides	molecular_function	1.60267	1	n.f.
4	PF01061	GO:0005524	ATP binding	molecular_function	2.12375	1	original
4	PF01061	GO:0000166	nucleotide binding	molecular_function	1.87753	1	original
4	PF01061	GO:0032559	adenyl ribonucleotide binding	molecular_function	2.0731	1	n.f.
4	PF01061	GO:0016462	pyrophosphatase activity	molecular_function	1.60334	1	n.f.
4	PF01061	GO:0003674	molecular_function	molecular_function	0	0	n.f.
4	PF01061	GO:0030554	adenyl nucleotide binding	molecular_function	2.07111	1	n.f.
4	PF01061	GO:0097159	organic cyclic compound binding	molecular_function	1.87753	1	n.f.
4	PF01061	GO:1901265	nucleoside phosphate binding	molecular_function	1.87753	1	n.f.
4	PF01061	GO:0042626	ATPase activity, coupled to transmembrane movement of substances	molecular_function	2.36623	1	n.f.
4	PF01061	GO:0005319	lipid transporter activity	molecular_function	2.93443	1	n.f.
4	PF01061	GO:0032553	ribonucleotide binding	molecular_function	1.97222	1	n.f.
4	PF01061	GO:0015399	primary active transmembrane transporter activity	molecular_function	2.35085	1	n.f.
4	PF01061	GO:0005488	binding	molecular_function	0.0919883	0	n.f.
4	PF01061	GO:0015405	P-P-bond-hydrolysis-driven transmembrane transporter activity	molecular_function	2.35085	1	n.f.
4	PF01061	GO:0005215	transporter activity	molecular_function	1.58613	1	n.f.
4	PF01061	GO:0016887	ATPase activity	molecular_function	1.75931	1	original
4	PF01061	GO:0016820	hydrolase activity, acting on acid anhydrides, catalyzing transmembrane movement of substances	molecular_function	2.35085	1	n.f.
4	PF01061	GO:0015238	drug transmembrane transporter activity	molecular_function	3.41155	1	n.f.
4	PF01061	GO:0017076	purine nucleotide binding	molecular_function	1.96907	1	n.f.
4	PF01061	GO:0042623	ATPase activity, coupled	molecular_function	1.85646	1	n.f.
4	PF01061	GO:0015248	sterol transporter activity	molecular_function	3.71258	1	n.f.
4	PF01061,PF00005	GO:0022804	active transmembrane transporter activity	molecular_function	2.15387	1	n.f.
4	PF01061,PF00005	GO:0043492	ATPase activity, coupled to movement of substances	molecular_function	2.35085	1	n.f.
4	PF01061,PF00005	GO:0017111	nucleoside-triphosphatase activity	molecular_function	1.62127	1	original
4	PF01061,PF00005	GO:0003824	catalytic activity	molecular_function	0.774964	1	n.f.
4	PF01061,PF00005	GO:0016817	hydrolase activity, acting on acid anhydrides	molecular_function	1.60267	1	n.f.
4	PF01061,PF00005	GO:0022857	transmembrane transporter activity	molecular_function	1.63996	1	n.f.
4	PF01061,PF00005	GO:0016787	hydrolase activity	molecular_function	1.18806	1	n.f.
4	PF01061,PF00005	GO:0016818	hydrolase activity, acting on acid anhydrides, in phosphorus-containing anhydrides	molecular_function	1.60267	1	n.f.
4	PF01061,PF00005	GO:0016462	pyrophosphatase activity	molecular_function	1.60334	1	n.f.
4	PF01061,PF00005	GO:0003674	molecular_function	molecular_function	0	1	n.f.
4	PF01061,PF00005	GO:0042626	ATPase activity, coupled to transmembrane movement of substances	molecular_function	2.36623	1	n.f.
4	PF01061,PF00005	GO:0015399	primary active transmembrane transporter activity	molecular_function	2.35085	1	n.f.
4	PF01061,PF00005	GO:0015405	P-P-bond-hydrolysis-driven transmembrane transporter activity	molecular_function	2.35085	1	n.f.
4	PF01061,PF00005	GO:0005215	transporter activity	molecular_function	1.58613	1	n.f.
4	PF01061,PF00005	GO:0016887	ATPase activity	molecular_function	1.75931	1	original
4	PF01061,PF00005	GO:0016820	hydrolase activity, acting on acid anhydrides, catalyzing transmembrane movement of substances	molecular_function	2.35085	1	n.f.
4	PF01061,PF00005	GO:0042623	ATPase activity, coupled	molecular_function	1.85646	1	n.f.
4	PF01061,PF06422	GO:0022804	active transmembrane transporter activity	molecular_function	2.15387	1	n.f.
4	PF01061,PF06422	GO:0043492	ATPase activity, coupled to movement of substances	molecular_function	2.35085	1	n.f.
4	PF01061,PF06422	GO:0035639	purine ribonucleoside triphosphate binding	molecular_function	2.02239	1	n.f.
4	PF01061,PF06422	GO:0017111	nucleoside-triphosphatase activity	molecular_function	1.62127	1	original
4	PF01061,PF06422	GO:0003824	catalytic activity	molecular_function	0.774964	1	n.f.
4	PF01061,PF06422	GO:0016817	hydrolase activity, acting on acid anhydrides	molecular_function	1.60267	1	n.f.
4	PF01061,PF06422	GO:0036094	small molecule binding	molecular_function	1.83752	1	n.f.
4	PF01061,PF06422	GO:0032555	purine ribonucleotide binding	molecular_function	1.97222	1	n.f.
4	PF01061,PF06422	GO:0022857	transmembrane transporter activity	molecular_function	1.63996	1	n.f.
4	PF01061,PF06422	GO:0016787	hydrolase activity	molecular_function	1.18806	1	n.f.
4	PF01061,PF06422	GO:0016818	hydrolase activity, acting on acid anhydrides, in phosphorus-containing anhydrides	molecular_function	1.60267	1	n.f.
4	PF01061,PF06422	GO:0005524	ATP binding	molecular_function	2.12375	1	original
4	PF01061,PF06422	GO:0000166	nucleotide binding	molecular_function	1.87753	1	original
4	PF01061,PF06422	GO:0032559	adenyl ribonucleotide binding	molecular_function	2.0731	1	n.f.
4	PF01061,PF06422	GO:0016462	pyrophosphatase activity	molecular_function	1.60334	1	n.f.
4	PF01061,PF06422	GO:0003674	molecular_function	molecular_function	0	1	n.f.
4	PF01061,PF06422	GO:0030554	adenyl nucleotide binding	molecular_function	2.07111	1	n.f.
4	PF01061,PF06422	GO:0097159	organic cyclic compound binding	molecular_function	1.87753	1	n.f.
4	PF01061,PF06422	GO:1901265	nucleoside phosphate binding	molecular_function	1.87753	1	n.f.
4	PF01061,PF06422	GO:0042626	ATPase activity, coupled to transmembrane movement of substances	molecular_function	2.36623	1	n.f.
4	PF01061,PF06422	GO:0032553	ribonucleotide binding	molecular_function	1.97222	1	n.f.
4	PF01061,PF06422	GO:0015399	primary active transmembrane transporter activity	molecular_function	2.35085	1	n.f.
4	PF01061,PF06422	GO:0005488	binding	molecular_function	0.0919883	0	n.f.
4	PF01061,PF06422	GO:0015405	P-P-bond-hydrolysis-driven transmembrane transporter activity	molecular_function	2.35085	1	n.f.
4	PF01061,PF06422	GO:0005215	transporter activity	molecular_function	1.58613	1	n.f.
4	PF01061,PF06422	GO:0016887	ATPase activity	molecular_function	1.75931	1	original
4	PF01061,PF06422	GO:0016820	hydrolase activity, acting on acid anhydrides, catalyzing transmembrane movement of substances	molecular_function	2.35085	1	n.f.
4	PF01061,PF06422	GO:0017076	purine nucleotide binding	molecular_function	1.96907	1	n.f.
4	PF01061,PF06422	GO:0042623	ATPase activity, coupled	molecular_function	1.85646	1	n.f.
4	PF01061,PF06422,PF00005	GO:0022804	active transmembrane transporter activity	molecular_function	2.15387	1	n.f.
4	PF01061,PF06422,PF00005	GO:0043492	ATPase activity, coupled to movement of substances	molecular_function	2.35085	1	n.f.
4	PF01061,PF06422,PF00005	GO:0017111	nucleoside-triphosphatase activity	molecular_function	1.62127	0	original
4	PF01061,PF06422,PF00005	GO:0003824	catalytic activity	molecular_function	0.774964	1	n.f.
4	PF01061,PF06422,PF00005	GO:0016817	hydrolase activity, acting on acid anhydrides	molecular_function	1.60267	1	n.f.
4	PF01061,PF06422,PF00005	GO:0022857	transmembrane transporter activity	molecular_function	1.63996	1	n.f.
4	PF01061,PF06422,PF00005	GO:0016787	hydrolase activity	molecular_function	1.18806	1	n.f.
4	PF01061,PF06422,PF00005	GO:0016818	hydrolase activity, acting on acid anhydrides, in phosphorus-containing anhydrides	molecular_function	1.60267	1	n.f.
4	PF01061,PF06422,PF00005	GO:0016462	pyrophosphatase activity	molecular_function	1.60334	1	n.f.
4	PF01061,PF06422,PF00005	GO:0003674	molecular_function	molecular_function	0	1	n.f.
4	PF01061,PF06422,PF00005	GO:0042626	ATPase activity, coupled to transmembrane movement of substances	molecular_function	2.36623	1	n.f.
4	PF01061,PF06422,PF00005	GO:0015399	primary active transmembrane transporter activity	molecular_function	2.35085	1	n.f.
4	PF01061,PF06422,PF00005	GO:0015405	P-P-bond-hydrolysis-driven transmembrane transporter activity	molecular_function	2.35085	1	n.f.
4	PF01061,PF06422,PF00005	GO:0005215	transporter activity	molecular_function	1.58613	1	n.f.
4	PF01061,PF06422,PF00005	GO:0016887	ATPase activity	molecular_function	1.75931	1	original
4	PF01061,PF06422,PF00005	GO:0016820	hydrolase activity, acting on acid anhydrides, catalyzing transmembrane movement of substances	molecular_function	2.35085	1	n.f.
4	PF01061,PF06422,PF00005	GO:0042623	ATPase activity, coupled	molecular_function	1.85646	1	n.f.
5	none	none	none	none	none	none	n.f.
6	PF00581	GO:0016740	transferase activity	molecular_function	1.16629	0	n.f.
6	PF00581	GO:0016783	sulfurtransferase activity	molecular_function	3.45731	1	n.f.
6	PF00581	GO:0019843	rRNA binding	molecular_function	3.26542	1	n.f.
6	PF00581	GO:0016788	hydrolase activity, acting on ester bonds	molecular_function	1.75931	1	n.f.
6	PF00581	GO:0003824	catalytic activity	molecular_function	0.774964	1	n.f.
6	PF00581	GO:0042292	URM1 activating enzyme activity	molecular_function	3.71258	1	n.f.
6	PF00581	GO:0003676	nucleic acid binding	molecular_function	1.3604	0	n.f.
6	PF00581	GO:0016787	hydrolase activity	molecular_function	1.18806	0	n.f.
6	PF00581	GO:0016782	transferase activity, transferring sulfur-containing groups	molecular_function	3.08933	1	n.f.
6	PF00581	GO:0016791	phosphatase activity	molecular_function	2.18367	1	n.f.
6	PF00581	GO:0042578	phosphoric ester hydrolase activity	molecular_function	2.00331	1	n.f.
6	PF00581	GO:0008138	protein tyrosine/serine/threonine phosphatase activity	molecular_function	3.37016	1	n.f.
6	PF00581	GO:0004721	phosphoprotein phosphatase activity	molecular_function	2.30434	1	n.f.
6	PF00581	GO:0004792	thiosulfate sulfurtransferase activity	molecular_function	3.6334	1	n.f.
6	PF00581	GO:0003723	RNA binding	molecular_function	1.81938	0	n.f.
6	PF00581	GO:0003674	molecular_function	molecular_function	0	1	n.f.
6	PF00581	GO:0008097	5S rRNA binding	molecular_function	3.93443	1	n.f.
6	PF00581	GO:0017017	MAP kinase tyrosine/serine/threonine phosphatase activity	molecular_function	4.11052	1	n.f.
6	PF00581	GO:0016779	nucleotidyltransferase activity	molecular_function	1.88392	1	n.f.
6	PF00581	GO:0016772	transferase activity, transferring phosphorus-containing groups	molecular_function	1.33491	0	n.f.
6	PF00581	GO:0005488	binding	molecular_function	0.0919883	0	n.f.
6	PF00581	GO:0033549	MAP kinase phosphatase activity	molecular_function	3.93443	1	n.f.
6	PF00581	GO:0008641	small protein activating enzyme activity	molecular_function	3.11052	1	n.f.
6	PF00581,PF00782	GO:0016788	hydrolase activity, acting on ester bonds	molecular_function	1.75931	1	n.f.
6	PF00581,PF00782	GO:0003824	catalytic activity	molecular_function	0.774964	1	n.f.
6	PF00581,PF00782	GO:0016787	hydrolase activity	molecular_function	1.18806	1	n.f.
6	PF00581,PF00782	GO:0016791	phosphatase activity	molecular_function	2.18367	1	n.f.
6	PF00581,PF00782	GO:0042578	phosphoric ester hydrolase activity	molecular_function	2.00331	1	n.f.
6	PF00581,PF00782	GO:0008138	protein tyrosine/serine/threonine phosphatase activity	molecular_function	3.37016	1	n.f.
6	PF00581,PF00782	GO:0004721	phosphoprotein phosphatase activity	molecular_function	2.30434	1	n.f.
6	PF00581,PF00782	GO:0003674	molecular_function	molecular_function	0	0	n.f.
6	PF00581,PF00782	GO:0017017	MAP kinase tyrosine/serine/threonine phosphatase activity	molecular_function	4.11052	1	n.f.
6	PF00581,PF00782	GO:0033549	MAP kinase phosphatase activity	molecular_function	3.93443	1	n.f.
7	PF02544	GO:0003865	3-oxo-5-alpha-steroid 4-dehydrogenase activity	molecular_function	4.41155	1	n.f.
7	PF02544	GO:0003824	catalytic activity	molecular_function	0.774964	1	n.f.
7	PF02544	GO:0016627	oxidoreductase activity, acting on the CH-CH group of donors	molecular_function	2.80949	1	original
7	PF02544	GO:0016491	oxidoreductase activity	molecular_function	1.73031	1	n.f.
7	PF02544	GO:0003674	molecular_function	molecular_function	0	0	n.f.
7	PF02544	GO:0033765	steroid dehydrogenase activity, acting on the CH-CH group of donors	molecular_function	4.41155	1	n.f.
7	PF02544	GO:0016229	steroid dehydrogenase activity	molecular_function	3.71258	1	n.f.
8	none	none	none	none	none	none	n.f.
9	PF02373	GO:0016705	oxidoreductase activity, acting on paired donors, with incorporation or reduction of molecular oxyge	molecular_function	2.41155	1	n.f.
9	PF02373	GO:0046914	transition metal ion binding	molecular_function	1.89304	1	n.f.
9	PF02373	GO:0003712	transcription cofactor activity	molecular_function	2.05937	1	n.f.
9	PF02373	GO:0000989	transcription factor binding transcription factor activity	molecular_function	2.02954	1	n.f.
9	PF02373	GO:0003824	catalytic activity	molecular_function	0.774964	1	n.f.
9	PF02373	GO:0005506	iron ion binding	molecular_function	2.6334	1	n.f.
9	PF02373	GO:0035064	methylated histone residue binding	molecular_function	2.84335	1	n.f.
9	PF02373	GO:0000988	protein binding transcription factor activity	molecular_function	1.98995	1	n.f.
9	PF02373	GO:0003676	nucleic acid binding	molecular_function	1.3604	1	n.f.
9	PF02373	GO:0005102	receptor binding	molecular_function	1.55482	0	n.f.
9	PF02373	GO:0032452	histone demethylase activity	molecular_function	2.89304	1	n.f.
9	PF02373	GO:0016491	oxidoreductase activity	molecular_function	1.73031	1	n.f.
9	PF02373	GO:0043169	cation binding	molecular_function	1.64514	1	n.f.
9	PF02373	GO:0043167	ion binding	molecular_function	1.64514	0	n.f.
9	PF02373	GO:0035257	nuclear hormone receptor binding	molecular_function	2.61221	1	n.f.
9	PF02373	GO:0042393	histone binding	molecular_function	2.36623	1	n.f.
9	PF02373	GO:0003682	chromatin binding	molecular_function	2.00672	1	n.f.
9	PF02373	GO:0051213	dioxygenase activity	molecular_function	2.70398	1	n.f.
9	PF02373	GO:0003723	RNA binding	molecular_function	1.81938	0	n.f.
9	PF02373	GO:0003674	molecular_function	molecular_function	0	0	n.f.
9	PF02373	GO:0005515	protein binding	molecular_function	0.132319	0	original
9	PF02373	GO:0003700	sequence-specific DNA binding transcription factor activity	molecular_function	1.74879	1	n.f.
9	PF02373	GO:0001071	nucleic acid binding transcription factor activity	molecular_function	1.73761	1	n.f.
9	PF02373	GO:0003727	single-stranded RNA binding	molecular_function	2.7681	1	n.f.
9	PF02373	GO:0051427	hormone receptor binding	molecular_function	2.56029	1	n.f.
9	PF02373	GO:0046872	metal ion binding	molecular_function	1.64514	1	n.f.
9	PF02373	GO:0005488	binding	molecular_function	0.0919883	1	n.f.
9	PF02373	GO:0032451	demethylase activity	molecular_function	2.80949	1	n.f.
9	PF02373	GO:0070815	peptidyl-lysine 5-dioxygenase activity	molecular_function	4.41155	1	n.f.
9	PF02373	GO:0016706	oxidoreductase activity, acting on paired donors, with incorporation or reduction of molecular oxyge	molecular_function	2.92019	1	n.f.
9	PF02373,PF02928	GO:0032453	histone demethylase activity (H3-K4 specific)	molecular_function	2.96439	0	n.f.
9	PF02373,PF02928	GO:0003824	catalytic activity	molecular_function	0.774964	1	n.f.
9	PF02373,PF02928	GO:0032452	histone demethylase activity	molecular_function	2.89304	1	n.f.
9	PF02373,PF02928	GO:0003682	chromatin binding	molecular_function	2.00672	1	n.f.
9	PF02373,PF02928	GO:0003674	molecular_function	molecular_function	0	0	n.f.
9	PF02373,PF02928	GO:0003700	sequence-specific DNA binding transcription factor activity	molecular_function	1.74879	1	n.f.
9	PF02373,PF02928	GO:0001071	nucleic acid binding transcription factor activity	molecular_function	1.73761	1	n.f.
9	PF02373,PF02928	GO:0005488	binding	molecular_function	0.0919883	0	n.f.
9	PF02373,PF02928	GO:0032451	demethylase activity	molecular_function	2.80949	1	n.f.
9	PF02373,PF02928	GO:0034647	histone demethylase activity (H3-trimethyl-K4 specific)	molecular_function	3.06913	1	n.f.
9	PF02373,PF02928,PF08429	GO:0032453	histone demethylase activity (H3-K4 specific)	molecular_function	2.96439	1	n.f.
9	PF02373,PF02928,PF08429	GO:0003824	catalytic activity	molecular_function	0.774964	1	n.f.
9	PF02373,PF02928,PF08429	GO:0032452	histone demethylase activity	molecular_function	2.89304	1	n.f.
9	PF02373,PF02928,PF08429	GO:0003674	molecular_function	molecular_function	0	0	n.f.
9	PF02373,PF02928,PF08429	GO:0032451	demethylase activity	molecular_function	2.80949	1	n.f.
9	PF02373,PF02928,PF08429	GO:0034647	histone demethylase activity (H3-trimethyl-K4 specific)	molecular_function	3.06913	1	n.f.
9	PF02373,PF02928,PF08429,PF00628	GO:0032453	histone demethylase activity (H3-K4 specific)	molecular_function	2.96439	1	n.f.
9	PF02373,PF02928,PF08429,PF00628	GO:0003824	catalytic activity	molecular_function	0.774964	0	n.f.
9	PF02373,PF02928,PF08429,PF00628	GO:0032452	histone demethylase activity	molecular_function	2.89304	1	n.f.
9	PF02373,PF02928,PF08429,PF00628	GO:0003674	molecular_function	molecular_function	0	0	n.f.
9	PF02373,PF02928,PF08429,PF00628	GO:0032451	demethylase activity	molecular_function	2.80949	1	n.f.
9	PF02373,PF02928,PF08429,PF00628	GO:0034647	histone demethylase activity (H3-trimethyl-K4 specific)	molecular_function	3.06913	1	n.f.
10	PF00958	GO:0003824	catalytic activity	molecular_function	0.774964	0	n.f.
10	PF00958	GO:0016884	carbon-nitrogen ligase activity, with glutamine as amido-N-donor	molecular_function	2.68728	1	n.f.
10	PF00958	GO:0003674	molecular_function	molecular_function	0	0	n.f.
10	PF00958	GO:0003922	GMP synthase (glutamine-hydrolyzing) activity	molecular_function	3.71258	1	original
10	PF00958	GO:0016879	ligase activity, forming carbon-nitrogen bonds	molecular_function	1.87626	1	n.f.
10	PF00958	GO:0016874	ligase activity	molecular_function	1.74879	1	n.f.
10	PF13537	GO:0003824	catalytic activity	molecular_function	0.774964	1	n.f.
10	PF13537	GO:0004066	asparagine synthase (glutamine-hydrolyzing) activity	molecular_function	3.93443	1	original
10	PF13537	GO:0016884	carbon-nitrogen ligase activity, with glutamine as amido-N-donor	molecular_function	2.68728	1	n.f.
10	PF13537	GO:0003674	molecular_function	molecular_function	0	0	n.f.
10	PF13537	GO:0016879	ligase activity, forming carbon-nitrogen bonds	molecular_function	1.87626	1	n.f.
10	PF13537	GO:0016874	ligase activity	molecular_function	1.74879	1	n.f.
10	PF13537,PF00733	GO:0003824	catalytic activity	molecular_function	0.774964	1	n.f.
10	PF13537,PF00733	GO:0004066	asparagine synthase (glutamine-hydrolyzing) activity	molecular_function	3.93443	1	original
10	PF13537,PF00733	GO:0016884	carbon-nitrogen ligase activity, with glutamine as amido-N-donor	molecular_function	2.68728	1	n.f.
10	PF13537,PF00733	GO:0003674	molecular_function	molecular_function	0	0	n.f.
10	PF13537,PF00733	GO:0016879	ligase activity, forming carbon-nitrogen bonds	molecular_function	1.87626	1	n.f.
10	PF13537,PF00733	GO:0016874	ligase activity	molecular_function	1.74879	1	n.f.
11	PF02714,PF12621	GO:0003674	molecular_function	molecular_function	0	1	n.f.
12	PF05368	GO:0003824	catalytic activity	molecular_function	0.774964	0	n.f.
12	PF05368	GO:0016491	oxidoreductase activity	molecular_function	1.73031	1	n.f.
12	PF05368	GO:0003674	molecular_function	molecular_function	0	0	n.f.
13	PF06777	GO:0004003	ATP-dependent DNA helicase activity	molecular_function	2.77808	0	original
13	PF06777	GO:0008094	DNA-dependent ATPase activity	molecular_function	2.37016	1	n.f.
13	PF06777	GO:0043141	ATP-dependent 5'-3' DNA helicase activity	molecular_function	3.56645	1	n.f.
13	PF06777	GO:0017111	nucleoside-triphosphatase activity	molecular_function	1.62127	1	n.f.
13	PF06777	GO:0003824	catalytic activity	molecular_function	0.774964	1	n.f.
13	PF06777	GO:0016817	hydrolase activity, acting on acid anhydrides	molecular_function	1.60267	1	original
13	PF06777	GO:0008026	ATP-dependent helicase activity	molecular_function	2.53649	1	original
13	PF06777	GO:0004386	helicase activity	molecular_function	2.22122	1	n.f.
13	PF06777	GO:0016787	hydrolase activity	molecular_function	1.18806	1	n.f.
13	PF06777	GO:0016818	hydrolase activity, acting on acid anhydrides, in phosphorus-containing anhydrides	molecular_function	1.60267	1	original
13	PF06777	GO:0016462	pyrophosphatase activity	molecular_function	1.60334	1	n.f.
13	PF06777	GO:0070035	purine NTP-dependent helicase activity	molecular_function	2.53649	0	n.f.
13	PF06777	GO:0003674	molecular_function	molecular_function	0	0	n.f.
13	PF06777	GO:0043139	5'-3' DNA helicase activity	molecular_function	3.26542	1	n.f.
13	PF06777	GO:0016887	ATPase activity	molecular_function	1.75931	0	n.f.
13	PF06777	GO:0003678	DNA helicase activity	molecular_function	2.61916	1	n.f.
13	PF06777	GO:0042623	ATPase activity, coupled	molecular_function	1.85646	1	n.f.
13	PF06777,PF13307	GO:0004003	ATP-dependent DNA helicase activity	molecular_function	2.77808	0	original
13	PF06777,PF13307	GO:0008094	DNA-dependent ATPase activity	molecular_function	2.37016	1	n.f.
13	PF06777,PF13307	GO:0043141	ATP-dependent 5'-3' DNA helicase activity	molecular_function	3.56645	1	n.f.
13	PF06777,PF13307	GO:0017111	nucleoside-triphosphatase activity	molecular_function	1.62127	1	n.f.
13	PF06777,PF13307	GO:0003824	catalytic activity	molecular_function	0.774964	1	n.f.
13	PF06777,PF13307	GO:0016817	hydrolase activity, acting on acid anhydrides	molecular_function	1.60267	1	original
13	PF06777,PF13307	GO:0008026	ATP-dependent helicase activity	molecular_function	2.53649	1	original
13	PF06777,PF13307	GO:0004386	helicase activity	molecular_function	2.22122	1	n.f.
13	PF06777,PF13307	GO:0016787	hydrolase activity	molecular_function	1.18806	1	n.f.
13	PF06777,PF13307	GO:0016818	hydrolase activity, acting on acid anhydrides, in phosphorus-containing anhydrides	molecular_function	1.60267	1	original
13	PF06777,PF13307	GO:0016462	pyrophosphatase activity	molecular_function	1.60334	1	n.f.
13	PF06777,PF13307	GO:0070035	purine NTP-dependent helicase activity	molecular_function	2.53649	0	n.f.
13	PF06777,PF13307	GO:0003674	molecular_function	molecular_function	0	0	n.f.
13	PF06777,PF13307	GO:0043139	5'-3' DNA helicase activity	molecular_function	3.26542	1	n.f.
13	PF06777,PF13307	GO:0016887	ATPase activity	molecular_function	1.75931	0	n.f.
13	PF06777,PF13307	GO:0003678	DNA helicase activity	molecular_function	2.61916	1	n.f.
13	PF06777,PF13307	GO:0042623	ATPase activity, coupled	molecular_function	1.85646	1	n.f.
13	PF06733	GO:0004003	ATP-dependent DNA helicase activity	molecular_function	2.77808	1	original
13	PF06733	GO:0008094	DNA-dependent ATPase activity	molecular_function	2.37016	1	n.f.
13	PF06733	GO:0035639	purine ribonucleoside triphosphate binding	molecular_function	2.02239	1	n.f.
13	PF06733	GO:0017111	nucleoside-triphosphatase activity	molecular_function	1.62127	1	n.f.
13	PF06733	GO:0003824	catalytic activity	molecular_function	0.774964	1	n.f.
13	PF06733	GO:0016817	hydrolase activity, acting on acid anhydrides	molecular_function	1.60267	1	original
13	PF06733	GO:0036094	small molecule binding	molecular_function	1.83752	1	n.f.
13	PF06733	GO:0032555	purine ribonucleotide binding	molecular_function	1.97222	1	n.f.
13	PF06733	GO:0008026	ATP-dependent helicase activity	molecular_function	2.53649	1	original
13	PF06733	GO:0004386	helicase activity	molecular_function	2.22122	1	n.f.
13	PF06733	GO:0016787	hydrolase activity	molecular_function	1.18806	1	n.f.
13	PF06733	GO:0016818	hydrolase activity, acting on acid anhydrides, in phosphorus-containing anhydrides	molecular_function	1.60267	1	original
13	PF06733	GO:0005524	ATP binding	molecular_function	2.12375	1	original
13	PF06733	GO:0000166	nucleotide binding	molecular_function	1.87753	1	n.f.
13	PF06733	GO:0032559	adenyl ribonucleotide binding	molecular_function	2.0731	1	n.f.
13	PF06733	GO:0016462	pyrophosphatase activity	molecular_function	1.60334	1	n.f.
13	PF06733	GO:0070035	purine NTP-dependent helicase activity	molecular_function	2.53649	0	n.f.
13	PF06733	GO:0003674	molecular_function	molecular_function	0	0	n.f.
13	PF06733	GO:0030554	adenyl nucleotide binding	molecular_function	2.07111	1	n.f.
13	PF06733	GO:0097159	organic cyclic compound binding	molecular_function	1.87753	1	n.f.
13	PF06733	GO:1901265	nucleoside phosphate binding	molecular_function	1.87753	1	n.f.
13	PF06733	GO:0032553	ribonucleotide binding	molecular_function	1.97222	1	n.f.
13	PF06733	GO:0005488	binding	molecular_function	0.0919883	1	n.f.
13	PF06733	GO:0016887	ATPase activity	molecular_function	1.75931	1	n.f.
13	PF06733	GO:0003678	DNA helicase activity	molecular_function	2.61916	1	n.f.
13	PF06733	GO:0017076	purine nucleotide binding	molecular_function	1.96907	1	n.f.
13	PF06733	GO:0042623	ATPase activity, coupled	molecular_function	1.85646	1	n.f.
13	PF06733,PF06777	GO:0004003	ATP-dependent DNA helicase activity	molecular_function	2.77808	0	original
13	PF06733,PF06777	GO:0008094	DNA-dependent ATPase activity	molecular_function	2.37016	1	n.f.
13	PF06733,PF06777	GO:0043141	ATP-dependent 5'-3' DNA helicase activity	molecular_function	3.56645	1	n.f.
13	PF06733,PF06777	GO:0017111	nucleoside-triphosphatase activity	molecular_function	1.62127	1	n.f.
13	PF06733,PF06777	GO:0003824	catalytic activity	molecular_function	0.774964	1	n.f.
13	PF06733,PF06777	GO:0016817	hydrolase activity, acting on acid anhydrides	molecular_function	1.60267	1	original
13	PF06733,PF06777	GO:0008026	ATP-dependent helicase activity	molecular_function	2.53649	1	original
13	PF06733,PF06777	GO:0004386	helicase activity	molecular_function	2.22122	1	n.f.
13	PF06733,PF06777	GO:0016787	hydrolase activity	molecular_function	1.18806	1	n.f.
13	PF06733,PF06777	GO:0016818	hydrolase activity, acting on acid anhydrides, in phosphorus-containing anhydrides	molecular_function	1.60267	1	original
13	PF06733,PF06777	GO:0016462	pyrophosphatase activity	molecular_function	1.60334	1	n.f.
13	PF06733,PF06777	GO:0070035	purine NTP-dependent helicase activity	molecular_function	2.53649	0	n.f.
13	PF06733,PF06777	GO:0003674	molecular_function	molecular_function	0	0	n.f.
13	PF06733,PF06777	GO:0043139	5'-3' DNA helicase activity	molecular_function	3.26542	1	n.f.
13	PF06733,PF06777	GO:0016887	ATPase activity	molecular_function	1.75931	0	n.f.
13	PF06733,PF06777	GO:0003678	DNA helicase activity	molecular_function	2.61916	1	n.f.
13	PF06733,PF06777	GO:0042623	ATPase activity, coupled	molecular_function	1.85646	1	n.f.
13	PF06733,PF06777,PF13307	GO:0004003	ATP-dependent DNA helicase activity	molecular_function	2.77808	0	original
13	PF06733,PF06777,PF13307	GO:0008094	DNA-dependent ATPase activity	molecular_function	2.37016	1	n.f.
13	PF06733,PF06777,PF13307	GO:0043141	ATP-dependent 5'-3' DNA helicase activity	molecular_function	3.56645	1	n.f.
13	PF06733,PF06777,PF13307	GO:0017111	nucleoside-triphosphatase activity	molecular_function	1.62127	1	n.f.
13	PF06733,PF06777,PF13307	GO:0003824	catalytic activity	molecular_function	0.774964	1	n.f.
13	PF06733,PF06777,PF13307	GO:0016817	hydrolase activity, acting on acid anhydrides	molecular_function	1.60267	1	original
13	PF06733,PF06777,PF13307	GO:0008026	ATP-dependent helicase activity	molecular_function	2.53649	1	original
13	PF06733,PF06777,PF13307	GO:0004386	helicase activity	molecular_function	2.22122	1	n.f.
13	PF06733,PF06777,PF13307	GO:0016787	hydrolase activity	molecular_function	1.18806	1	n.f.
13	PF06733,PF06777,PF13307	GO:0016818	hydrolase activity, acting on acid anhydrides, in phosphorus-containing anhydrides	molecular_function	1.60267	1	original
13	PF06733,PF06777,PF13307	GO:0016462	pyrophosphatase activity	molecular_function	1.60334	1	n.f.
13	PF06733,PF06777,PF13307	GO:0070035	purine NTP-dependent helicase activity	molecular_function	2.53649	0	n.f.
13	PF06733,PF06777,PF13307	GO:0003674	molecular_function	molecular_function	0	0	n.f.
13	PF06733,PF06777,PF13307	GO:0043139	5'-3' DNA helicase activity	molecular_function	3.26542	1	n.f.
13	PF06733,PF06777,PF13307	GO:0016887	ATPase activity	molecular_function	1.75931	0	n.f.
13	PF06733,PF06777,PF13307	GO:0003678	DNA helicase activity	molecular_function	2.61916	1	n.f.
13	PF06733,PF06777,PF13307	GO:0042623	ATPase activity, coupled	molecular_function	1.85646	1	n.f.
13	PF06733,PF13307	GO:0004003	ATP-dependent DNA helicase activity	molecular_function	2.77808	1	original
13	PF06733,PF13307	GO:0008094	DNA-dependent ATPase activity	molecular_function	2.37016	1	n.f.
13	PF06733,PF13307	GO:0035639	purine ribonucleoside triphosphate binding	molecular_function	2.02239	1	n.f.
13	PF06733,PF13307	GO:0017111	nucleoside-triphosphatase activity	molecular_function	1.62127	1	n.f.
13	PF06733,PF13307	GO:0003824	catalytic activity	molecular_function	0.774964	1	n.f.
13	PF06733,PF13307	GO:0016817	hydrolase activity, acting on acid anhydrides	molecular_function	1.60267	1	original
13	PF06733,PF13307	GO:0036094	small molecule binding	molecular_function	1.83752	1	n.f.
13	PF06733,PF13307	GO:0032555	purine ribonucleotide binding	molecular_function	1.97222	1	n.f.
13	PF06733,PF13307	GO:0008026	ATP-dependent helicase activity	molecular_function	2.53649	1	original
13	PF06733,PF13307	GO:0004386	helicase activity	molecular_function	2.22122	1	n.f.
13	PF06733,PF13307	GO:0016787	hydrolase activity	molecular_function	1.18806	1	n.f.
13	PF06733,PF13307	GO:0016818	hydrolase activity, acting on acid anhydrides, in phosphorus-containing anhydrides	molecular_function	1.60267	1	original
13	PF06733,PF13307	GO:0005524	ATP binding	molecular_function	2.12375	1	original
13	PF06733,PF13307	GO:0000166	nucleotide binding	molecular_function	1.87753	1	n.f.
13	PF06733,PF13307	GO:0032559	adenyl ribonucleotide binding	molecular_function	2.0731	1	n.f.
13	PF06733,PF13307	GO:0016462	pyrophosphatase activity	molecular_function	1.60334	1	n.f.
13	PF06733,PF13307	GO:0070035	purine NTP-dependent helicase activity	molecular_function	2.53649	0	n.f.
13	PF06733,PF13307	GO:0003674	molecular_function	molecular_function	0	0	n.f.
13	PF06733,PF13307	GO:0030554	adenyl nucleotide binding	molecular_function	2.07111	1	n.f.
13	PF06733,PF13307	GO:0097159	organic cyclic compound binding	molecular_function	1.87753	1	n.f.
13	PF06733,PF13307	GO:1901265	nucleoside phosphate binding	molecular_function	1.87753	1	n.f.
13	PF06733,PF13307	GO:0032553	ribonucleotide binding	molecular_function	1.97222	1	n.f.
13	PF06733,PF13307	GO:0005488	binding	molecular_function	0.0919883	1	n.f.
13	PF06733,PF13307	GO:0016887	ATPase activity	molecular_function	1.75931	1	n.f.
13	PF06733,PF13307	GO:0003678	DNA helicase activity	molecular_function	2.61916	1	n.f.
13	PF06733,PF13307	GO:0017076	purine nucleotide binding	molecular_function	1.96907	1	n.f.
13	PF06733,PF13307	GO:0042623	ATPase activity, coupled	molecular_function	1.85646	1	n.f.
