# Supplementary material for: Enrichment of Triticum aestivum gene annotations using ortholog cliques and gene ontologies in other plants
Source: BMC Genomics. 2015 Apr 15;16(1):299. doi: 10.1186/s12864-015-1496-2 (PMC4426649; doi:10.1186/s12864-015-1496-2)
Supplement: Additional file 4: — New GO term annotation for 2,139 previously un-annotated wheat genes. The Excel file contains one worksheet with 2 columns. First column represents the wheat Ensembl Gene ID without previous annotation and the second column contains the newly assigned GO terms. [file 12864_2015_1496_MOESM4_ESM.xls]

## Sheet: summary_new_annotation_cliques_
New GO term annotation for 2,139 previously un-annotated wheat genes
Wheat Ensembl Gene ID without annotation	New GO terms
TRAES_1AL_00530B6DB	GO:0005515,
TRAES_1AL_04952E149	GO:0042803,GO:0005634,GO:0005829,
TRAES_1AL_073C8CC22	GO:0016604,GO:0010087,GO:0008283,GO:0032876,GO:0032875,
TRAES_1AL_0C4569D17	GO:0005515,
TRAES_1AL_0DBA14C6C	GO:0016021,GO:0016021,
TRAES_1AL_0E0FA5BF6	GO:0005829,GO:0009860,GO:0009846,
TRAES_1AL_11AF18375	GO:0005634,GO:0010150,GO:0009739,GO:0010468,
TRAES_1AL_17C37FFB0	GO:0004674,GO:0005524,GO:0006468,
TRAES_1AL_1A07CFC2B	GO:0009507,
TRAES_1AL_1A1E3798D	GO:0009269,
TRAES_1AL_1C8AFCD57	GO:0005543,GO:0005543,
TRAES_1AL_1DF5A0E61	GO:0005742,GO:0045040,
TRAES_1AL_1F0CBF920	GO:0016020,
TRAES_1AL_2039E0912	GO:0009941,GO:0009570,GO:0019288,GO:0016117,GO:0009941,GO:0009570,GO:0019288,GO:0016117,
TRAES_1AL_224CA68AF	GO:0005768,GO:0005829,
TRAES_1AL_246B50313	GO:0016779,
TRAES_1AL_29047BC2B	GO:0006869,
TRAES_1AL_2E1250DAE	GO:0005488,
TRAES_1AL_2E829656F	GO:0005768,GO:0009058,
TRAES_1AL_2F9D39676	GO:0005794,GO:0009834,
TRAES_1AL_324C5C146	GO:0005634,GO:0005737,
TRAES_1AL_3254CE5D6	GO:0005886,GO:0005739,
TRAES_1AL_33B2C3A75	GO:0005741,GO:0043234,GO:0005739,GO:0019375,
TRAES_1AL_345BF6850	GO:0006661,
TRAES_1AL_3493FCCBE	GO:0003682,
TRAES_1AL_4207C2DCC	GO:0009706,GO:0009507,GO:0009941,
TRAES_1AL_42189A8B0	GO:0003824,GO:0008152,
TRAES_1AL_429B0B989	GO:0005515,
TRAES_1AL_42A44FEDC	GO:0046786,GO:0046786,
TRAES_1AL_446F3325D	GO:0005515,
TRAES_1AL_4610F9934	GO:0003735,GO:0003723,GO:0015934,GO:0006412,
TRAES_1AL_4758CB01C	GO:0003674,
TRAES_1AL_4B89B33E3	GO:0005654,GO:0048441,GO:0009954,GO:0009943,GO:0009944,
TRAES_1AL_4C3A67755	GO:0080122,GO:0015217,GO:0005743,GO:0009536,GO:0016021,GO:0006007,GO:0009060,GO:0006098,GO:0055085,GO:0006839,GO:0009651,GO:0046686,GO:0080121,GO:0015867,
TRAES_1AL_4D5CE6B62	GO:0032502,
TRAES_1AL_4DA7AF7E5	GO:0005789,GO:0006661,GO:0007029,
TRAES_1AL_4E84008D2	GO:0006869,
TRAES_1AL_51E6DEAC8	GO:0006457,GO:0009408,GO:0009644,GO:0042542,
TRAES_1AL_54F531A7F	GO:0009535,GO:0009507,GO:0046777,GO:0006098,GO:0010155,GO:0010207,GO:0009535,GO:0009507,GO:0046777,GO:0006098,GO:0010155,GO:0010207,
TRAES_1AL_55440EF31	GO:0008150,
TRAES_1AL_5649DA7B9	GO:0031966,GO:0045271,GO:0005747,
TRAES_1AL_5D28B9642	GO:0005794,GO:0010222,
TRAES_1AL_5EBB54C01	GO:0003674,
TRAES_1AL_60485360E	GO:0003964,GO:0003723,GO:0005773,GO:0006278,
TRAES_1AL_63C423E13	GO:0005515,
TRAES_1AL_64102855F	GO:0003674,
TRAES_1AL_66D26C109	GO:0008270,
TRAES_1AL_6C5C28AA8	GO:0006869,
TRAES_1AL_6D07C7503	GO:0005739,GO:0080156,
TRAES_1AL_6FCE87A3B	GO:0008168,GO:0006479,
TRAES_1AL_78C449772	GO:0005515,
TRAES_1AL_7FEE7B585	GO:0015297,GO:0016020,GO:0006855,
TRAES_1AL_81DEF8553	GO:0048767,GO:0009664,
TRAES_1AL_86EFC2804	GO:0009507,
TRAES_1AL_8C0966B88	GO:0005886,GO:0009506,GO:0016021,
TRAES_1AL_9097027B6	GO:0009507,GO:0010190,GO:0009507,GO:0010190,
TRAES_1AL_9555010A2	GO:0005783,
TRAES_1AL_9873095B9	GO:0005347,GO:0005743,GO:0016021,GO:0055085,GO:0048653,GO:0015867,GO:0005347,GO:0005743,GO:0016021,GO:0055085,GO:0048653,GO:0015867,
TRAES_1AL_990E4507E	GO:0005829,
TRAES_1AL_A117AF398	GO:0003735,GO:0005840,GO:0005622,GO:0006412,
TRAES_1AL_A1EA76E83	GO:0003700,GO:0008270,GO:0043565,GO:0006355,
TRAES_1AL_A3336F633	GO:0005515,
TRAES_1AL_B060AC908	GO:0016021,
TRAES_1AL_B17E6CD28	GO:0008150,
TRAES_1AL_B8A2DB0E6	GO:0005768,
TRAES_1AL_BA0213DE3	GO:0005829,
TRAES_1AL_BA83A9010	GO:0009705,GO:0009507,
TRAES_1AL_C7C412713	GO:0005515,
TRAES_1AL_CA17722B6	GO:0003964,GO:0003723,GO:0016021,GO:0006278,GO:0003964,GO:0003723,GO:0016021,GO:0006278,GO:0015802,
TRAES_1AL_CD352395A	GO:0016021,
TRAES_1AL_CD83B0FA4	GO:0005886,GO:0005783,
TRAES_1AL_CF1508399	GO:0005515,GO:0005634,GO:0006281,
TRAES_1AL_D1E192C9C	GO:0007165,
TRAES_1AL_D82F66A9D	GO:0005783,
TRAES_1AL_D963D0691	GO:0005515,GO:0010521,GO:0000781,GO:0000723,GO:0048367,GO:0051974,
TRAES_1AL_DB7593004	GO:0009965,
TRAES_1AL_E0B706A56	GO:0009507,GO:0009570,GO:0005829,
TRAES_1AL_EAA953F21	GO:0009506,
TRAES_1AL_EAE4FAF26	GO:0009507,
TRAES_1AL_ECA269DA3	GO:0005515,
TRAES_1AL_F05ABAEDB	GO:0003700,GO:0003677,GO:0005634,GO:0006351,GO:0006355,
TRAES_1AL_F095B3F89	GO:0005768,GO:0005768,
TRAES_1AL_F1970FAAB	GO:0005768,
TRAES_1AL_F90143782	GO:0005515,
TRAES_1AL_F96FEDD30	GO:0006164,GO:0009220,
TRAES_1AL_FB0C83DD9	GO:0006351,GO:0006355,GO:0006351,GO:0006355,
TRAES_1AL_FCE6B2F00	GO:0005886,
TRAES_1AL_FFCC35B9C	GO:0043565,GO:0048574,GO:0045893,GO:0048578,
TRAES_1AS_004261C66	GO:0015391,GO:0015931,
TRAES_1AS_09E996677	GO:0048255,
TRAES_1AS_1305AF2D1	GO:0006606,GO:0006406,
TRAES_1AS_3451447E0	GO:0009073,
TRAES_1AS_3BB7C3F7E	GO:0009651,
TRAES_1AS_4A7CB1282	GO:0005884,GO:0045010,
TRAES_1AS_74E6A4EC7	GO:0009507,
TRAES_1AS_7F350F271	GO:0008483,GO:0016846,GO:0030170,GO:0008152,
TRAES_1AS_8A91EA75B1	GO:0005515,
TRAES_1AS_9716EE0D3	GO:0009507,GO:0010197,GO:0048868,
TRAES_1AS_A3C412B41	GO:0003674,
TRAES_1AS_C7A81EC64	GO:0003964,GO:0003723,GO:0006278,GO:0048255,
TRAES_1BL_00B75394B	GO:0016987,GO:0003700,GO:0003677,GO:0006352,GO:0006355,
TRAES_1BL_02D833114	GO:0005634,GO:0009826,GO:0010218,
TRAES_1BL_0721C39AE	GO:0005634,GO:0005829,
TRAES_1BL_1DA646137	GO:0005543,
TRAES_1BL_1DFC68959	GO:0045140,GO:0005802,GO:0030148,
TRAES_1BL_2135FE01E	GO:0008378,GO:0005794,GO:0016021,GO:0006486,
TRAES_1BL_2B966C1A2	GO:0009506,
TRAES_1BL_2D28219F9	GO:0009555,
TRAES_1BL_31D5DCC65	GO:0005524,
TRAES_1BL_3217CC3F7	GO:0005515,GO:0009688,
TRAES_1BL_392C7B8BB	GO:0009506,GO:0030915,GO:0000724,GO:0007062,
TRAES_1BL_3FA6D696E	GO:0005783,GO:0016192,GO:0005783,GO:0016192,
TRAES_1BL_44DACABDA	GO:0005768,
TRAES_1BL_46A3D7BAD	GO:0005783,GO:0016021,
TRAES_1BL_4B533E1BE	GO:0015780,
TRAES_1BL_4B5CC109F	GO:0016020,
TRAES_1BL_4FE03D7B0	GO:0005783,
TRAES_1BL_538A03BEC	GO:0009534,GO:0009508,GO:0030093,GO:0009773,GO:0009737,
TRAES_1BL_53A118AF6	GO:0005515,
TRAES_1BL_59629F72F	GO:0005634,GO:0006260,
TRAES_1BL_5C9053D8C	GO:0005215,GO:0005622,GO:0006810,
TRAES_1BL_5D23F5133	GO:0008429,GO:0010264,GO:0010162,GO:0045893,
TRAES_1BL_6518E3320	GO:0003824,GO:0008152,
TRAES_1BL_7DB957BCB	GO:0031307,
TRAES_1BL_80A1C84CE	GO:0004842,GO:0019005,GO:0051603,GO:0031146,GO:0010311,GO:0010286,GO:0071365,GO:0051781,GO:1901332,
TRAES_1BL_8235399A8	GO:0016787,
TRAES_1BL_84E3BB270	GO:0009507,
TRAES_1BL_869ED1456	GO:0004747,GO:0016310,GO:0006014,
TRAES_1BL_887C24B80	GO:0046540,GO:0000398,GO:0000244,
TRAES_1BL_9329CAEFE	GO:0009535,GO:0009507,GO:0009579,GO:0016117,GO:0034660,GO:0009902,GO:0010027,GO:0009965,GO:0030154,
TRAES_1BL_A080426D5	GO:0016021,
TRAES_1BL_ACCE19371	GO:0005515,
TRAES_1BL_AE5DC5AD5	GO:0006396,GO:0035194,
TRAES_1BL_B25849D90	GO:0009061,GO:0006979,
TRAES_1BL_B334830501	GO:0005515,
TRAES_1BL_B38A9FD17	GO:0005515,GO:0009506,GO:0005829,
TRAES_1BL_B46168393	GO:0009408,GO:0009644,GO:0042542,
TRAES_1BL_B4D955976	GO:0005783,
TRAES_1BL_BBB0D9844	GO:0003725,GO:0035196,
TRAES_1BL_C1D621CDA	GO:0006869,GO:0006869,
TRAES_1BL_C3935E6C9	GO:0009536,
TRAES_1BL_C3DDCDC4A	GO:0008270,GO:0005622,
TRAES_1BL_C81F8EFF1	GO:0005886,
TRAES_1BL_C8FE2382C	GO:0005886,GO:0005777,
TRAES_1BL_CCD4FE09E	GO:0016021,GO:0006486,GO:0006810,
TRAES_1BL_D6E1CD173	GO:0006869,
TRAES_1BL_D6EDAAEAC	GO:0005886,GO:0016021,
TRAES_1BL_DDF7D3F25	GO:0043879,GO:1901974,GO:0009706,GO:0009941,GO:0009658,GO:1901975,GO:0097339,
TRAES_1BL_DF8115355	GO:0005515,
TRAES_1BL_E69212CE6	GO:0009507,
TRAES_1BL_EAED4A376	GO:0009507,GO:0009570,
TRAES_1BL_F0910CE9A	GO:0005515,
TRAES_1BL_F0A02AA02	GO:0043425,GO:0009718,GO:0043619,GO:0009269,GO:0009737,GO:0010200,GO:0045893,GO:2000068,GO:0051090,
TRAES_1BL_F6FEB6636	GO:0005768,
TRAES_1BL_FD97D9FAF	GO:0016021,
TRAES_1BL_FE7317276	GO:0005515,
TRAES_1BL_FECB07010	GO:0009536,
TRAES_1BS_06F3A2D5D	GO:0015171,GO:0009941,GO:0016021,GO:0003333,GO:0045037,GO:0009753,GO:0009749,GO:0009744,
TRAES_1BS_0F4F50C5F	GO:0016021,
TRAES_1BS_20DB6A3F2	GO:0005524,GO:0006950,
TRAES_1BS_2511A5E5E	GO:0009506,
TRAES_1BS_3968DE2E3	GO:0043531,
TRAES_1BS_3E74E05A1	GO:0008289,GO:0006869,
TRAES_1BS_4BA296C26	GO:0004842,GO:0000822,GO:0010011,GO:0043224,GO:0019005,GO:0048443,GO:0010311,GO:0010152,GO:0016036,GO:0002237,GO:0009733,
TRAES_1BS_5842143F6	GO:0005768,
TRAES_1BS_7949CB07A	GO:0003674,
TRAES_1BS_9A34BCF53	GO:0008234,
TRAES_1BS_AA993709F	GO:0016021,
TRAES_1BS_AD8476CB7	GO:0004144,GO:0005829,GO:0019432,
TRAES_1BS_B99F5983F	GO:0003674,
TRAES_1BS_B9EE3E150	GO:0003674,
TRAES_1BS_EC79D866C	GO:0005829,
TRAES_1BS_F154457A6	GO:0005634,GO:0042254,
TRAES_1BS_FA63B7AB8	GO:0005515,
TRAES_1DL_05B2D4ED0	GO:0009414,GO:0009737,
TRAES_1DL_0A5A3D558	GO:0010508,
TRAES_1DL_0EAF17A32	GO:0046982,GO:0035091,GO:0032585,GO:0005829,GO:0051604,GO:0007154,GO:0090351,GO:0045324,GO:0016192,
TRAES_1DL_115A0324A	GO:0003735,GO:0005886,GO:0009506,GO:0022626,GO:0022625,GO:0009507,GO:0005618,GO:0006412,
TRAES_1DL_1297AA156	GO:0016992,GO:0051539,GO:0009107,
TRAES_1DL_15ED6EAC4	GO:0009505,GO:0009737,
TRAES_1DL_206AA4253	GO:0009793,
TRAES_1DL_217FC2DF51	GO:0009536,GO:0008380,GO:0042794,GO:0009790,
TRAES_1DL_268ED280A	GO:0005515,
TRAES_1DL_27447A67F	GO:0016787,GO:0008152,
TRAES_1DL_27511B74A	GO:0047724,GO:0048046,GO:0005618,GO:0006148,GO:0009611,GO:0009753,
TRAES_1DL_280CC3E57	GO:0005515,
TRAES_1DL_2B11C55B9	GO:0015217,GO:0005777,GO:0016021,GO:0006635,GO:0080024,GO:0090351,GO:0015866,
TRAES_1DL_41E7D2C4E	GO:0006869,
TRAES_1DL_42BDBE6A1	GO:0031072,
TRAES_1DL_4303186BB	GO:0003674,
TRAES_1DL_43162594B	GO:0005515,
TRAES_1DL_4365F7CA3	GO:0019899,GO:0009864,GO:0010224,GO:0071365,GO:0010046,GO:2000030,
TRAES_1DL_4441491E9	GO:0043073,GO:0000794,GO:0010777,
TRAES_1DL_482D35BEE	GO:0019156,GO:0004556,GO:0043169,GO:0009507,GO:0019252,GO:0019761,GO:0010021,GO:0000023,GO:0005975,GO:0043085,
TRAES_1DL_49C4E170C1	GO:0005886,
TRAES_1DL_4A978E28A	GO:0005777,
TRAES_1DL_513966E46	GO:0009507,GO:0010207,
TRAES_1DL_5EC66118B	GO:0005515,
TRAES_1DL_61F65C53B	GO:0009537,GO:0010239,GO:0009658,GO:0009965,GO:0071482,
TRAES_1DL_629AFB776	GO:0005515,
TRAES_1DL_677F8CFE4	GO:0016758,GO:0008152,
TRAES_1DL_698A9E76F	GO:0035252,GO:0042285,GO:0005794,GO:0010306,GO:0048868,
TRAES_1DL_6FC2A3EE3	GO:0016301,GO:0003677,GO:0016310,GO:0055114,
TRAES_1DL_78AAD9D20	GO:0016161,GO:0000272,
TRAES_1DL_7AA35A6F01	GO:0016881,
TRAES_1DL_7C5EFBF3C	GO:0016787,GO:0005886,GO:0005829,GO:0008152,
TRAES_1DL_81B47A89A	GO:0043531,GO:0006952,
TRAES_1DL_8281E08AD	GO:0004190,GO:0006508,
TRAES_1DL_8298FB2DF	GO:0004845,GO:0009507,GO:0009570,GO:0005829,GO:0009116,GO:0006223,GO:0016036,GO:0004845,GO:0009507,GO:0009570,GO:0005829,GO:0006223,GO:0016036,
TRAES_1DL_89D1676FC	GO:0032502,
TRAES_1DL_8D9DE9057	GO:0005886,
TRAES_1DL_8F653C2D9	GO:0005515,
TRAES_1DL_927CB7773	GO:0009506,GO:0030915,GO:0000724,GO:0007062,
TRAES_1DL_956CCDEC9	GO:0003714,GO:0005515,GO:0005778,GO:0005739,GO:0005829,GO:0016558,GO:0045892,GO:0016560,
TRAES_1DL_9DE76F004	GO:0005515,GO:0005886,GO:0009536,GO:0005829,GO:0009555,GO:0009620,
TRAES_1DL_9FE4D295D	GO:0009506,
TRAES_1DL_A1E887281	GO:0009507,GO:0009543,
TRAES_1DL_A465B9199	GO:0009506,
TRAES_1DL_A56DAF04E	GO:0005829,GO:0006302,GO:0010332,
TRAES_1DL_C4B334B3F1	GO:0003674,
TRAES_1DL_C59C0E0FF	GO:0006629,GO:0016036,
TRAES_1DL_C5AF9D06A	GO:0010154,GO:0010158,
TRAES_1DL_C636C2777	GO:0016021,GO:0055085,GO:0006810,
TRAES_1DL_C7C2228B7	GO:0005615,
TRAES_1DL_D7A4B29B2	GO:0009506,
TRAES_1DL_D82C8A546	GO:0031965,GO:0055085,
TRAES_1DL_DC18AFC11	GO:0004518,GO:0003677,GO:0042651,GO:0090305,GO:0010343,GO:0000302,GO:0010039,GO:0055072,GO:0042651,GO:0010343,GO:0000304,
TRAES_1DL_E329E0435	GO:0019005,GO:0031146,GO:0010118,GO:0042742,GO:0009641,GO:0009753,GO:0009867,GO:0009625,GO:0031348,GO:0009909,
TRAES_1DL_E93518D42	GO:0005634,GO:0005829,GO:0007029,GO:0006611,GO:0009834,
TRAES_1DL_F70395059	GO:0010328,GO:0010011,GO:0005768,GO:0016021,GO:0009986,GO:0009958,GO:0001736,GO:0010311,GO:0048765,GO:0048829,GO:0060919,GO:0009624,
TRAES_1DL_FB125A9AA	GO:0005886,
TRAES_1DS_0065FFFFF	GO:0016746,GO:0016021,GO:0006891,
TRAES_1DS_081E8BD85	GO:0005886,GO:0016021,
TRAES_1DS_0A2C2B665	GO:0003824,GO:0005774,GO:0005773,GO:0072546,GO:0006888,
TRAES_1DS_11F3204B8	GO:0009507,
TRAES_1DS_1664BB105	GO:0045492,GO:0010413,GO:0051707,
TRAES_1DS_2618AFDA3	GO:0031011,
TRAES_1DS_275C61002	GO:0005886,GO:0035265,GO:0051302,
TRAES_1DS_2906100AA	GO:0005515,
TRAES_1DS_2E0DB0D9A	GO:0005516,GO:0005634,GO:0005737,GO:0010197,GO:0010200,GO:0010119,
TRAES_1DS_34596D06E	GO:0003700,GO:0043565,GO:0005634,GO:0006351,GO:0006355,
TRAES_1DS_35365657E	GO:0016787,
TRAES_1DS_3B2AB379A	GO:0005634,
TRAES_1DS_463CB0B78	GO:0003714,GO:0005778,GO:0016558,GO:0045892,
TRAES_1DS_49F5D0192	GO:0005730,
TRAES_1DS_54B3EABE1	GO:0005524,GO:0005886,GO:0005829,GO:0009408,GO:0046686,
TRAES_1DS_570DD8F4C	GO:0007623,GO:0042752,
TRAES_1DS_693F9D22D	GO:0046872,GO:0005739,GO:0015031,
TRAES_1DS_7184CF9D1	GO:0005515,
TRAES_1DS_78C10527F	GO:0005739,GO:0009220,GO:0034968,GO:0010388,GO:0009640,GO:0009909,
TRAES_1DS_8333C4583	GO:0005829,
TRAES_1DS_85017F40F	GO:0000175,GO:0003723,
TRAES_1DS_8CA54B2AF	GO:0010044,
TRAES_1DS_997E6A4A9	GO:0006457,GO:0006508,GO:0034976,GO:0009644,GO:0042542,
TRAES_1DS_9B253BCD6	GO:0016592,
TRAES_1DS_B0EC5B2B7	GO:0016874,
TRAES_1DS_B5F4582B9	GO:0005507,GO:0005829,
TRAES_1DS_B74218BA2	GO:0005507,GO:0048046,GO:0009570,GO:0009579,GO:0042742,
TRAES_1DS_D2056E7BA	GO:0015215,GO:0009941,GO:0016021,GO:0055085,GO:0006862,
TRAES_1DS_E89FD5E32	GO:0003674,
TRAES_1DS_EFCC1617E	GO:0003677,GO:0005634,GO:0006351,GO:0006355,
TRAES_1DS_F6A82A6D3	GO:0009507,GO:0009941,
TRAES_1DS_FBD9D4EA1	GO:0045132,GO:0031048,GO:0007062,
TRAES_1DS_FBF57DBCD	GO:0005515,
TRAES_1DS_FD42CADC4	GO:0003735,GO:0005840,GO:0006412,
TRAES_2AL_05FE406AF1	GO:0003674,
TRAES_2AL_074F05306	GO:0005886,GO:0019897,GO:0010204,GO:0006468,GO:0002237,GO:0009816,GO:0034051,
TRAES_2AL_1855F06E3	GO:0015098,GO:0005773,GO:0015689,
TRAES_2AL_19401E3F3	GO:0030529,GO:0019013,
TRAES_2AL_19614862C	GO:0005515,
TRAES_2AL_1A87EF497	GO:0003674,
TRAES_2AL_1B33C260B	GO:0003674,
TRAES_2AL_1FDA0035F	GO:0016757,GO:0016788,GO:0008152,
TRAES_2AL_2ED2B0D6C	GO:0005515,
TRAES_2AL_32F31ABD8	GO:0009507,GO:0010196,
TRAES_2AL_33C16E298	GO:0016407,GO:0005634,GO:0000724,GO:0000070,GO:0007062,GO:0034089,GO:0048653,GO:0060772,GO:0009790,GO:0009553,
TRAES_2AL_37D96A38B	GO:0003674,
TRAES_2AL_3F9271302	GO:0009507,
TRAES_2AL_44F7248E4	GO:0030378,GO:0070178,
TRAES_2AL_4C5981557	GO:0003677,GO:0010091,GO:0009651,GO:0009733,GO:0009751,GO:0046686,
TRAES_2AL_4F7FDE075	GO:0016021,
TRAES_2AL_507BEFA86	GO:0005739,GO:0080156,GO:0009414,GO:0009737,
TRAES_2AL_516BF4B96	GO:0005515,GO:0009294,
TRAES_2AL_5243B50E7	GO:0004089,GO:0008270,GO:0009570,GO:0006730,
TRAES_2AL_5323E345C	GO:0005515,
TRAES_2AL_55545E2AD	GO:0016491,GO:0046872,GO:0020037,GO:0004601,GO:0055114,GO:0006979,
TRAES_2AL_572BFDF17	GO:0005515,
TRAES_2AL_57DBE964F	GO:0005515,GO:0005886,GO:0006886,
TRAES_2AL_5C9497802	GO:0005515,
TRAES_2AL_5FBE81958	GO:0016788,
TRAES_2AL_6044C87E2	GO:0006869,
TRAES_2AL_620570089	GO:0000166,GO:0003676,GO:0006397,
TRAES_2AL_6936D7DD0	GO:0008234,GO:0005737,GO:0006914,GO:0006508,GO:0015031,
TRAES_2AL_6A7FE8714	GO:0003674,
TRAES_2AL_70D5C9790	GO:0006869,
TRAES_2AL_7819BC0D5	GO:0003674,
TRAES_2AL_78841AE69	GO:0016298,GO:0015175,GO:0016021,GO:0006629,GO:0015804,GO:0009624,
TRAES_2AL_78BBDB906	GO:0003674,
TRAES_2AL_7B015F2FE	GO:0009706,GO:0009941,GO:0010020,
TRAES_2AL_7F21D24BA	GO:0009535,GO:0009941,GO:0045037,GO:0009535,GO:0009941,GO:0045037,
TRAES_2AL_82D23D918	GO:0047617,GO:0005777,
TRAES_2AL_8A7BAF255	GO:0009536,GO:0009941,GO:0009926,GO:0010224,
TRAES_2AL_8D5EB304C1	GO:0005515,
TRAES_2AL_8D891E3E9	GO:0005615,
TRAES_2AL_94BE56A43	GO:0009536,GO:0009941,GO:0010224,
TRAES_2AL_970DA32C9	GO:0005828,GO:0005635,GO:0010369,GO:0007346,
TRAES_2AL_A2CBECA65	GO:0009507,GO:0009534,
TRAES_2AL_A8372C976	GO:0005886,
TRAES_2AL_AC82CB318	GO:0071369,GO:0071281,GO:0071732,
TRAES_2AL_B55CD3AF8	GO:0008171,GO:0005737,GO:0009616,GO:0001510,GO:0030422,GO:0035279,GO:0010093,GO:0010589,GO:0010305,GO:0009909,
TRAES_2AL_B85F1994E	GO:0005515,
TRAES_2AL_CAB4AB25B	GO:0003713,GO:0006355,
TRAES_2AL_CB9144EC01	GO:0005515,
TRAES_2AL_CD7087A98	GO:0051011,GO:0070652,GO:0009524,GO:0051297,GO:0051225,
TRAES_2AL_CF5B0260E	GO:0004518,GO:0003677,GO:0090305,
TRAES_2AL_D25F0E5FB	GO:0005515,GO:0009062,
TRAES_2AL_D2DE47A2A	GO:0009536,GO:0009751,
TRAES_2AL_D4982F61C	GO:0005215,GO:0005622,GO:0006810,
TRAES_2AL_D80CF5F64	GO:0005634,GO:0009524,GO:0051301,GO:0009790,GO:0007021,
TRAES_2AL_D8CE492B7	GO:0006281,GO:0007140,GO:0009555,GO:0010165,
TRAES_2AL_D952549E8	GO:0016021,
TRAES_2AL_DAA754093	GO:0016491,GO:0055114,
TRAES_2AL_DEDAB0A34	GO:0006869,
TRAES_2AL_DF5B4EC41	GO:0030170,GO:0008152,
TRAES_2AL_E7B360A43	GO:0009535,GO:0009507,GO:0009941,GO:0009534,GO:0010287,GO:0009579,GO:0010196,GO:0009535,GO:0009507,GO:0009941,GO:0009534,GO:0010287,GO:0009579,GO:0009765,GO:0010196,
TRAES_2AL_E7DF739A9	GO:0080167,
TRAES_2AL_E89F5AF34	GO:0005515,
TRAES_2AL_EA83C48EF	GO:0051879,GO:0008270,GO:0002679,GO:0009626,GO:0042742,GO:0009817,GO:0050821,
TRAES_2AL_ECEE1A203	GO:0016757,
TRAES_2AL_F3310BB9D	GO:0008565,GO:0005886,GO:0005783,GO:0030176,GO:0031204,
TRAES_2AL_F6907054B	GO:0005783,GO:0005783,
TRAES_2AL_FB0D6DF8B	GO:0015098,GO:0009705,GO:0005773,GO:0016021,GO:0090414,GO:0015689,GO:0006810,
TRAES_2AL_FF39585E0	GO:0016021,
TRAES_2AL_FF594BD77	GO:0005768,
TRAES_2AS_011CB614B	GO:0016787,GO:0008152,
TRAES_2AS_06FA4FEDE	GO:0003677,
TRAES_2AS_0F86847B3	GO:0016757,GO:0005515,
TRAES_2AS_12056A9E3	GO:0016881,
TRAES_2AS_1A5627411	GO:0003824,GO:0005829,GO:0008152,
TRAES_2AS_1C2174244	GO:0008168,
TRAES_2AS_20492984F	GO:0016706,GO:0055114,
TRAES_2AS_27CF906B9	GO:0005515,
TRAES_2AS_2BB773E95	GO:0005515,
TRAES_2AS_31B36F76B	GO:0005884,GO:0045010,
TRAES_2AS_391774864	GO:0005829,
TRAES_2AS_503655836	GO:0004190,GO:0006508,
TRAES_2AS_505DF386F	GO:0005886,GO:0005884,GO:0005634,GO:0005730,GO:0005618,GO:0009524,GO:0045010,
TRAES_2AS_54CD5FFED	GO:0016491,GO:0005774,GO:0005773,GO:0009941,GO:0055114,
TRAES_2AS_656B68D08	GO:0005509,
TRAES_2AS_65F513424	GO:0005794,
TRAES_2AS_6C17FE4F0	GO:0005886,GO:0009506,
TRAES_2AS_7055C80F5	GO:0003677,GO:0005829,
TRAES_2AS_740F4E75D	GO:0006869,
TRAES_2AS_7AE2FEA16	GO:0003674,
TRAES_2AS_7EC007005	GO:0016787,GO:0008152,
TRAES_2AS_92AF689531	GO:0005829,GO:0035265,GO:0042127,
TRAES_2AS_9DC904E50	GO:0031072,GO:0005783,GO:0006457,GO:0048573,
TRAES_2AS_A59D198ED	GO:0016788,
TRAES_2AS_A71D3F635	GO:0003674,
TRAES_2AS_B86EFFF66	GO:0046872,GO:0009535,GO:0009507,GO:0009534,GO:0009579,GO:0009765,GO:0009507,GO:0009765,
TRAES_2AS_BB1E9C483	GO:0046658,GO:0046658,
TRAES_2AS_BF6826BCC	GO:0042802,GO:0005886,GO:0071944,GO:0010090,
TRAES_2AS_C9553D8C2	GO:0005886,GO:0016021,
TRAES_2AS_D4E2855A6	GO:0007623,
TRAES_2AS_D89DC9F3D	GO:0004190,GO:0006508,
TRAES_2AS_DA8406E8C	GO:0009534,GO:0009508,GO:0030093,GO:0009773,GO:0009737,
TRAES_2AS_DCF8150AC	GO:0005886,GO:0005829,GO:0009904,
TRAES_2AS_E06E5FB21	GO:0005783,
TRAES_2AS_E7FED0F00	GO:0004672,GO:0005524,GO:0006468,GO:0009451,
TRAES_2AS_EE9D1DD0B	GO:0005886,GO:0005886,
TRAES_2AS_F19BE023F	GO:0043531,GO:0006952,
TRAES_2AS_FCD150CAA	GO:0031072,
TRAES_2AS_FFFFA3A1D	GO:0009941,
TRAES_2BL_037BE3FB7	GO:0005515,
TRAES_2BL_046FEFBA8	GO:0005774,GO:0005773,
TRAES_2BL_070B043D0	GO:0003723,GO:0030529,GO:0005634,GO:0005730,GO:0015030,GO:0005829,
TRAES_2BL_07A9BD160	GO:0016021,
TRAES_2BL_09118A173	GO:0016021,
TRAES_2BL_1025CE246	GO:0005654,GO:0048440,GO:0045892,
TRAES_2BL_15045A787	GO:0008378,GO:0005794,GO:0006007,GO:0009969,
TRAES_2BL_18A640F3B	GO:0005515,GO:0009793,
TRAES_2BL_196CFF5FE	GO:0003735,GO:0003723,GO:0015934,GO:0006412,
TRAES_2BL_1AF474D3D	GO:0005768,
TRAES_2BL_1BCA536711	GO:0008234,GO:0005886,
TRAES_2BL_1DDA04B3E	GO:0045549,GO:0009570,GO:0016124,GO:0016121,GO:1901601,GO:0010223,GO:0009926,GO:0009733,
TRAES_2BL_213FDF755	GO:0005215,GO:0005622,GO:0006810,
TRAES_2BL_2A9F513B6	GO:0016021,
TRAES_2BL_2B1A91F09	GO:0005515,GO:0009793,
TRAES_2BL_2E06A6706	GO:0008152,
TRAES_2BL_2FFAEB4A3	GO:0005743,GO:0005739,GO:0016021,GO:0031305,GO:0006486,
TRAES_2BL_4281689C9	GO:0018024,GO:0005694,GO:0045492,GO:0034968,GO:0010413,GO:0006355,
TRAES_2BL_43CF71152	GO:0005886,GO:0035265,GO:0051302,
TRAES_2BL_46E59998A1	GO:0005737,GO:0006351,GO:0006355,
TRAES_2BL_49C00B058	GO:0080167,
TRAES_2BL_4BC2520F1	GO:0005773,
TRAES_2BL_4EA417A3A	GO:0009507,GO:0005730,GO:0045271,GO:0009505,GO:0007005,GO:0048527,GO:0016049,GO:0009651,GO:0009733,GO:0071731,
TRAES_2BL_501F70F01	GO:0016021,GO:0006839,GO:0006810,
TRAES_2BL_5046E1FCC	GO:0009507,
TRAES_2BL_52EB2A092	GO:0005515,GO:0009658,
TRAES_2BL_52F8DB0D8	GO:0003674,
TRAES_2BL_54B669289	GO:0008270,GO:0005886,
TRAES_2BL_573FB3223	GO:0005886,
TRAES_2BL_57FEA14B8	GO:0005515,GO:0016020,GO:0009793,
TRAES_2BL_5B7C05A01	GO:0005634,GO:0010305,GO:0009943,GO:0010358,GO:0010075,GO:0043433,
TRAES_2BL_5BF64063E	GO:0005886,
TRAES_2BL_5D4B181A0	GO:0009535,GO:0009507,GO:0031977,GO:0006979,
TRAES_2BL_64327F222	GO:0009535,GO:0010287,GO:0009579,
TRAES_2BL_64BD73A7C	GO:0003723,GO:0009507,GO:0000373,GO:0009658,
TRAES_2BL_658C75999	GO:0003674,
TRAES_2BL_67EC13BF1	GO:0005515,
TRAES_2BL_68622D93C	GO:0016021,
TRAES_2BL_68C0997C0	GO:0005886,GO:0009506,GO:0046658,GO:0009506,GO:0046658,
TRAES_2BL_6A756BF7D	GO:0005515,
TRAES_2BL_6C8DFB778	GO:0003824,GO:0008152,
TRAES_2BL_6DC44161B	GO:0005768,
TRAES_2BL_6F5788E6F	GO:0003674,
TRAES_2BL_705B820EB	GO:0005543,GO:0009505,
TRAES_2BL_71A4EA457	GO:0005515,
TRAES_2BL_7773443DD	GO:0009536,GO:0009536,
TRAES_2BL_77BAE4BD0	GO:0005576,GO:0019953,
TRAES_2BL_7DD475D5B1	GO:0048046,GO:0046658,GO:0009505,
TRAES_2BL_81DC29FE8	GO:0030688,GO:0005829,GO:0006364,GO:0006606,
TRAES_2BL_8453D8B6A	GO:0000724,GO:0007126,GO:0000724,GO:0007126,
TRAES_2BL_87CC216A71	GO:0005515,
TRAES_2BL_87D896D13	GO:0004190,GO:0006508,
TRAES_2BL_892670053	GO:0005515,GO:0009535,GO:0009534,
TRAES_2BL_896681F33	GO:0000166,
TRAES_2BL_8A069752E	GO:0042802,GO:0048527,GO:0048364,GO:0009737,GO:0009734,
TRAES_2BL_8B5C8FC96	GO:0005884,GO:0045010,
TRAES_2BL_8BEA9CE1B	GO:0010154,GO:0009933,GO:0010158,GO:0009909,
TRAES_2BL_9212477E8	GO:0017108,GO:0043142,GO:0033567,
TRAES_2BL_92CF61296	GO:1900057,
TRAES_2BL_9472831A4	GO:0006914,
TRAES_2BL_958B7EF4A	GO:0008270,
TRAES_2BL_985C16D8A	GO:0004526,GO:0015297,GO:0009507,GO:0008033,GO:0006855,GO:0004526,GO:0015297,GO:0009507,GO:0008033,GO:0006855,
TRAES_2BL_9CD68F902	GO:0005777,GO:0006625,
TRAES_2BL_9DABE98FB	GO:0016020,
TRAES_2BL_9EA6C83C6	GO:0003674,
TRAES_2BL_A06E8F248	GO:0005886,GO:0009506,GO:0005829,
TRAES_2BL_A54349220	GO:0000932,GO:0016070,GO:0000932,GO:0016070,
TRAES_2BL_A59C00F48	GO:0005749,
TRAES_2BL_AF1862200	GO:0003674,
TRAES_2BL_B2811EA531	GO:0006351,GO:0006355,
TRAES_2BL_B7DDDCABF	GO:0005739,
TRAES_2BL_B8CB8AE82	GO:0003677,
TRAES_2BL_C26ACA550	GO:0003824,GO:0008152,
TRAES_2BL_C825EB09E	GO:0005515,
TRAES_2BL_C9E82112E1	GO:0004190,GO:0006508,
TRAES_2BL_CCD296233	GO:0009611,GO:0071492,GO:0071486,
TRAES_2BL_CE6A07E1D	GO:0003674,
TRAES_2BL_D391F05EF	GO:0005886,GO:0009536,
TRAES_2BL_D8FBDCA14	GO:0004674,GO:0005524,GO:0006468,
TRAES_2BL_DADDEF6D8	GO:0004579,GO:0005783,GO:0016021,GO:0006486,
TRAES_2BL_E1123F57B	GO:0016021,GO:0009624,
TRAES_2BL_EB51A1B4A	GO:0005515,GO:0016556,
TRAES_2BL_EBEF74913	GO:0016021,
TRAES_2BL_F25EF8280	GO:0005515,
TRAES_2BL_F72ED64FB	GO:0005774,GO:0016021,
TRAES_2BL_FA400699E	GO:0016491,GO:0055114,
TRAES_2BL_FB11AE0BD1	GO:0005515,
TRAES_2BL_FE8093996	GO:0005515,GO:0051567,GO:0016570,GO:0006346,GO:0016246,GO:0048449,GO:0009855,GO:0010014,GO:0009909,
TRAES_2BS_015167E00	GO:0006351,GO:0006355,
TRAES_2BS_0305B4BAF	GO:0016021,
TRAES_2BS_0437DA99D	GO:0008233,GO:0006508,
TRAES_2BS_0DA920041	GO:0034399,
TRAES_2BS_0E6D454B0	GO:0043234,GO:0009941,GO:0034605,GO:0070417,GO:0071454,GO:0009416,GO:0009744,GO:0080153,
TRAES_2BS_0EFF0AF82	GO:0016301,GO:0016310,GO:0007165,
TRAES_2BS_18158906C	GO:0005829,
TRAES_2BS_1C0E9EC45	GO:0048573,
TRAES_2BS_225093E70	GO:0031977,GO:0009543,GO:0031977,GO:0019288,GO:0015995,GO:0006364,GO:0006098,GO:0010027,GO:0010228,
TRAES_2BS_2391BA701	GO:0008378,GO:0005795,
TRAES_2BS_2B59EDA36	GO:0005886,GO:0005829,GO:0042742,
TRAES_2BS_2DF6D06D5	GO:0005634,
TRAES_2BS_31BB97552	GO:0003700,GO:0003677,GO:0005773,GO:0005829,GO:0048481,GO:0048316,GO:0009742,GO:0045892,
TRAES_2BS_344B59B0F	GO:0005515,
TRAES_2BS_385A42C5D	GO:0048451,
TRAES_2BS_3AB9D53171	GO:0008150,
TRAES_2BS_3B5DE7AF2	GO:0004252,GO:0005794,GO:0016021,GO:0007030,GO:0006816,GO:0009651,
TRAES_2BS_3C691DEAB	GO:0009734,
TRAES_2BS_3EC7E3060	GO:0009507,GO:0015979,
TRAES_2BS_424319328	GO:0016114,GO:0006457,GO:0009408,GO:0009644,GO:0042542,GO:0045893,
TRAES_2BS_42F9F54AF	GO:0031011,GO:0006338,
TRAES_2BS_44BBE0C0A	GO:0005515,
TRAES_2BS_456235DA9	GO:0008168,GO:0032259,GO:0048193,
TRAES_2BS_4600D4B54	GO:0006351,GO:0006355,
TRAES_2BS_466607233	GO:0016020,
TRAES_2BS_482C239EC	GO:0005515,
TRAES_2BS_4AE914BE2	GO:0046872,GO:0009535,GO:0009507,GO:0009941,GO:0009534,GO:0010287,GO:0009579,GO:0009765,GO:0010218,
TRAES_2BS_545497E2D	GO:0004190,GO:0006508,
TRAES_2BS_559E90302	GO:0003674,
TRAES_2BS_590A24E6A	GO:0005739,GO:0005750,GO:0009853,GO:0034976,GO:0009627,
TRAES_2BS_59F7C51E9	GO:0003674,
TRAES_2BS_62DD26D63	GO:0003674,
TRAES_2BS_635806D07	GO:0016757,
TRAES_2BS_6DB302A2C	GO:0005634,GO:0005737,
TRAES_2BS_6F05BF643	GO:0009793,
TRAES_2BS_6F45B58D7	GO:0016021,GO:0006810,GO:0016021,GO:0006810,
TRAES_2BS_736EF207B1	GO:0003700,GO:0043565,GO:0005634,GO:0006351,GO:0008356,GO:0009956,GO:0048366,GO:0006355,GO:0045930,GO:0055072,
TRAES_2BS_762E60A0B	GO:0030246,GO:0005634,GO:0005737,
TRAES_2BS_80CE1BDCE	GO:0005515,
TRAES_2BS_86D242824	GO:0009062,
TRAES_2BS_8C258909E1	GO:0003674,
TRAES_2BS_92FD1F4B2	GO:0005515,
TRAES_2BS_A4DEFEB38	GO:0009507,GO:0009941,GO:0048366,GO:0000302,GO:0009648,
TRAES_2BS_A9A70E32B	GO:0005768,GO:0005618,
TRAES_2BS_A9AF219E1	GO:0004190,GO:0048046,GO:0009507,GO:0009505,GO:0006508,
TRAES_2BS_A9BF5F962	GO:0010279,GO:0009733,
TRAES_2BS_B0758F329	GO:0005829,
TRAES_2BS_B1EDFD0BA	GO:0009535,
TRAES_2BS_B28893F6E	GO:0016491,GO:0055114,
TRAES_2BS_B965837BA	GO:0008236,GO:0005774,GO:0006508,GO:0008236,GO:0006508,
TRAES_2BS_BAAC51CDF1	GO:0005515,
TRAES_2BS_BB56B3C5A	GO:0005515,
TRAES_2BS_BC9A785AC1	GO:0005515,
TRAES_2BS_BF7938EDD	GO:0000175,GO:0003723,GO:0005634,GO:0005737,GO:0034968,GO:0006396,GO:0016570,GO:0048449,GO:0009845,GO:0090351,GO:0009909,
TRAES_2BS_C1FFCFF3E	GO:0005886,GO:0016021,
TRAES_2BS_C8843DDB4	GO:0003674,
TRAES_2BS_CCB419D5B	GO:0003674,
TRAES_2BS_CCFE8F6F8	GO:0005515,GO:0016020,GO:0019243,GO:0006508,GO:0009723,GO:0010583,GO:0009738,GO:0005515,GO:0016020,GO:0019243,GO:0006508,GO:0009723,GO:0010583,GO:0009738,
TRAES_2BS_CD6278953	GO:0005515,GO:0048046,GO:0005515,GO:0048046,
TRAES_2BS_D007D6598	GO:0004871,GO:0005829,GO:0006351,GO:0009640,GO:0007165,GO:0006355,
TRAES_2BS_D32231DB0	GO:0006351,GO:0006355,
TRAES_2BS_D38AA0BF9	GO:0006979,
TRAES_2BS_DFC825EBF	GO:0009507,GO:0009570,
TRAES_2BS_E9B276FE4	GO:0016036,GO:0080040,
TRAES_2BS_EA496C165	GO:0005783,
TRAES_2BS_EB9A410DE	GO:0009507,GO:0005829,GO:0009507,GO:0005829,
TRAES_2BS_F22F02195	GO:0015450,GO:0005744,GO:0016021,GO:0006886,GO:0015450,GO:0005744,GO:0016021,GO:0006886,
TRAES_2BS_F68DDC360	GO:0016757,GO:0005515,GO:0005774,GO:0016114,GO:0009688,
TRAES_2BS_F7DCC979B	GO:0003735,GO:0005840,GO:0005622,GO:0006412,
TRAES_2BS_FDABA21A7	GO:0006351,GO:0006355,
TRAES_2DL_002CF6406	GO:0051020,GO:0010427,GO:0005525,GO:0043231,GO:0010228,GO:0009791,GO:0009737,
TRAES_2DL_032E190D9	GO:0016787,GO:0006281,GO:0006950,
TRAES_2DL_044186A26	GO:0003674,
TRAES_2DL_0CCD28F0A	GO:0005774,GO:0005783,
TRAES_2DL_11B2302AA	GO:0008565,GO:0005886,GO:0005783,GO:0030176,GO:0031204,GO:0008565,GO:0005886,GO:0005783,GO:0030176,GO:0031204,
TRAES_2DL_1404DAFBD	GO:0030244,GO:0048193,
TRAES_2DL_21DB375AE	GO:0005829,
TRAES_2DL_231E42299	GO:0010209,GO:0016226,GO:1990067,GO:0009944,GO:2001022,GO:0042127,
TRAES_2DL_23CAC2FBE	GO:0005198,GO:0005886,GO:0009506,GO:0009507,GO:0005829,GO:0009860,GO:0009846,
TRAES_2DL_29A9E6E2D	GO:0005515,
TRAES_2DL_2B06B2045	GO:0003674,
TRAES_2DL_2DDEB17A7	GO:0005886,GO:0005886,
TRAES_2DL_2F57AC373	GO:0005634,GO:0009826,GO:0010218,
TRAES_2DL_30B256F9C	GO:0000919,
TRAES_2DL_3B3563FE9	GO:0005730,GO:0010369,GO:0010286,
TRAES_2DL_3E0454529	GO:0005515,
TRAES_2DL_40DE4362F	GO:0005515,
TRAES_2DL_44BCC8DCE	GO:0005576,GO:0019953,
TRAES_2DL_4AB8D3EE91	GO:0080167,
TRAES_2DL_4B06BC921	GO:0016021,
TRAES_2DL_557987E70	GO:0010264,
TRAES_2DL_568463EE3	GO:0000724,GO:0007126,
TRAES_2DL_589AB3E58	GO:0005829,
TRAES_2DL_5B6249D22	GO:0008150,
TRAES_2DL_6631C9584	GO:0008924,GO:0006099,GO:0055114,
TRAES_2DL_69F59DE9F	GO:0009507,GO:0010190,
TRAES_2DL_6BE17ED59	GO:0005829,
TRAES_2DL_6C96847B3	GO:0000166,GO:0003676,
TRAES_2DL_6FBEB9ED0	GO:0006355,
TRAES_2DL_74CE0E147	GO:0009506,GO:0009506,
TRAES_2DL_75657E437	GO:0005576,GO:0019953,
TRAES_2DL_7865F8015	GO:0003677,GO:0003677,
TRAES_2DL_7B1FE2F5B	GO:0003677,GO:0003677,
TRAES_2DL_7DD4A39D4	GO:0042803,GO:2000022,GO:0010112,
TRAES_2DL_80FFB7F5C	GO:0005774,
TRAES_2DL_812D4299D	GO:0009535,GO:0009507,
TRAES_2DL_8CE2F9147	GO:0043161,GO:0006623,GO:0051788,GO:0009610,GO:0016192,GO:0008284,GO:0043248,
TRAES_2DL_8EF06D1FA	GO:0006355,
TRAES_2DL_96644BB09	GO:0005829,
TRAES_2DL_A7ACC965B	GO:0003677,
TRAES_2DL_A8733CD16	GO:0031359,GO:0043572,
TRAES_2DL_B4FF0A933	GO:0005507,GO:0048038,GO:0009507,GO:0009308,
TRAES_2DL_B501115F5	GO:0003674,
TRAES_2DL_B7ABC1CB9	GO:0016021,
TRAES_2DL_B942EFCCA	GO:0005515,
TRAES_2DL_BF66EF7B1	GO:0070652,GO:0005634,GO:0009524,GO:0080175,GO:0051225,
TRAES_2DL_C09836E90	GO:0005515,
TRAES_2DL_C2CFFECCA	GO:0003712,GO:0005886,GO:0005773,GO:0010228,GO:0006623,GO:0009744,GO:0090344,GO:0009910,
TRAES_2DL_CC6199CE5	GO:0005768,GO:0005768,
TRAES_2DL_CEE2E684A	GO:0003674,
TRAES_2DL_CFD0F2C7F	GO:0005886,
TRAES_2DL_D2BCDEE2B1	GO:0005515,
TRAES_2DL_DCE370754	GO:0005886,GO:0009506,GO:0016021,
TRAES_2DL_E148EE533	GO:0005886,GO:0005768,
TRAES_2DL_E54E3DDB0	GO:0016788,GO:0005886,GO:0005829,
TRAES_2DL_EDB6FEF3B	GO:0016021,
TRAES_2DL_F0BFAEE0F	GO:0005634,GO:0010305,GO:0009943,GO:0010358,GO:0010075,GO:0043433,
TRAES_2DS_0BA3257BE	GO:0003677,
TRAES_2DS_16336AFE0	GO:0005777,GO:0048477,GO:0010468,
TRAES_2DS_18C7044FA1	GO:0005747,GO:0005747,
TRAES_2DS_20E3D9EA9	GO:0005874,
TRAES_2DS_2BD6C3893	GO:0005783,GO:0042742,GO:0043069,
TRAES_2DS_2D259D9B8	GO:0004674,GO:0046777,
TRAES_2DS_3190DAA30	GO:0009941,GO:0009534,GO:0009570,GO:0016050,GO:0010027,
TRAES_2DS_35EE45BA2	GO:0005515,
TRAES_2DS_369089CD5	GO:0015267,GO:0046930,GO:0052331,GO:0006812,GO:0046931,
TRAES_2DS_3BA4A57A9	GO:0004176,GO:0009507,GO:0009570,GO:0006508,
TRAES_2DS_3C41744A7	GO:0005774,
TRAES_2DS_3ED3F7AC2	GO:0044249,
TRAES_2DS_3EF8ADC42	GO:0009941,
TRAES_2DS_46FDC184F	GO:0042644,GO:0009662,
TRAES_2DS_49766D3F1	GO:0003674,
TRAES_2DS_598E7D3BE	GO:0019866,GO:0005783,GO:0048364,
TRAES_2DS_66A3A96F0	GO:0000166,
TRAES_2DS_7C085C50D	GO:0034399,
TRAES_2DS_866B946B5	GO:0000166,GO:0003676,
TRAES_2DS_8E5665A3E	GO:0005774,GO:0016021,
TRAES_2DS_942F31845	GO:0005198,GO:0030130,GO:0030132,GO:0006886,
TRAES_2DS_AFC8B058F	GO:0016021,GO:0016021,
TRAES_2DS_B88E0139E	GO:0003674,
TRAES_2DS_CD0B8F062	GO:0006979,GO:0006979,
TRAES_2DS_D601E9487	GO:0005802,
TRAES_2DS_D978D530B	GO:0045892,
TRAES_2DS_D9F69F5D3	GO:0003700,GO:0071522,GO:0000256,GO:0019252,GO:0000023,GO:0043085,GO:0006355,
TRAES_2DS_DC26EB88F	GO:0009535,GO:0009507,
TRAES_2DS_DE3EC7713	GO:0005886,GO:0016021,
TRAES_2DS_DFCAF1EA5	GO:0016787,GO:0005737,
TRAES_2DS_E5E62E1DF	GO:0004842,GO:0016567,GO:0007005,
TRAES_2DS_F438957FE	GO:0005515,
TRAES_2DS_FD31C0778	GO:0005886,GO:0006612,GO:0030968,GO:0009646,GO:0009867,GO:0034051,
TRAES_3AL_06F939A2C	GO:0004190,GO:0009505,GO:0006508,
TRAES_3AL_11BE10F4B	GO:0005515,GO:0009793,GO:0010098,
TRAES_3AL_144E4E05F	GO:0003700,GO:0043565,GO:0010228,GO:0006355,
TRAES_3AL_1B3EA3526	GO:0046872,GO:0030001,
TRAES_3AL_1EEB19C51	GO:0005515,
TRAES_3AL_2C43F42C9	GO:0005768,
TRAES_3AL_33E2E429C	GO:0005515,
TRAES_3AL_34865D5E1	GO:0003674,
TRAES_3AL_470944AB7	GO:0003676,
TRAES_3AL_4EF14CCAB	GO:0005515,
TRAES_3AL_6309F0A8F	GO:0005515,
TRAES_3AL_678494C3B	GO:0005634,GO:0009534,GO:0019288,GO:0019252,GO:0016117,GO:0000023,GO:0006098,GO:0043085,
TRAES_3AL_6E16C8167	GO:0006351,GO:0006355,
TRAES_3AL_9321D26CA	GO:0009958,
TRAES_3AL_9C6137DAE	GO:0009507,GO:0015035,GO:0009507,GO:0006662,GO:0045454,
TRAES_3AL_9E0D41A9D	GO:0005886,GO:0016021,
TRAES_3AL_9F4685A4E	GO:0003735,GO:0015934,GO:0006412,
TRAES_3AL_9F717058E	GO:0016811,GO:0005515,GO:0008152,
TRAES_3AL_9FC0C6D0F	GO:0005515,
TRAES_3AL_9FC82F434	GO:0005829,
TRAES_3AL_A1870E552	GO:0005488,
TRAES_3AL_A859FF1C3	GO:0009941,GO:0042538,
TRAES_3AL_A9225D73E	GO:0005783,
TRAES_3AL_B3FBF3B56	GO:0048868,
TRAES_3AL_B60854C6F	GO:0009535,GO:0009507,GO:0009534,
TRAES_3AL_B84BFF8A9	GO:0003674,
TRAES_3AL_BBF1BECF4	GO:0005886,
TRAES_3AL_C701AFDFC	GO:0016874,GO:0042803,GO:0008270,GO:0010390,GO:0010162,GO:0009965,GO:0016874,GO:0042803,GO:0008270,GO:0010390,GO:0010162,GO:0009965,
TRAES_3AL_CCD6A0E54	GO:0005634,
TRAES_3AL_D89CD3338	GO:0005515,
TRAES_3AL_D96EE6793	GO:0005635,GO:0016571,GO:0016567,GO:0010388,GO:0000085,GO:0010162,GO:0009845,GO:0009640,GO:0010074,GO:0009933,GO:0010048,GO:0010182,GO:0019915,GO:0006406,GO:0045893,GO:0009909,
TRAES_3AL_E01D0B52D	GO:0005884,GO:0045010,
TRAES_3AL_E1B8A5030	GO:0005267,GO:0016021,GO:0071805,GO:0006811,GO:0006810,
TRAES_3AL_E71F550F5	GO:0016779,GO:0005634,GO:0005737,GO:0071076,
TRAES_3AL_EB7142B35	GO:0005773,
TRAES_3AL_FD8EE4AAC	GO:0003899,GO:0003677,GO:0006351,
TRAES_3AS_026945785	GO:0042781,GO:0016020,GO:0042780,GO:0008033,GO:0042779,GO:0006886,GO:0042781,GO:0042780,GO:0008033,GO:0042779,GO:0006886,
TRAES_3AS_0D233DB25	GO:0005516,GO:0005783,GO:0006491,GO:0042742,
TRAES_3AS_14397FD26	GO:0016021,GO:0006810,
TRAES_3AS_3155D0980	GO:0003735,GO:0005840,GO:0006412,
TRAES_3AS_4012B35C8	GO:0031072,GO:0005783,GO:0006457,GO:0030968,
TRAES_3AS_46E4819DB	GO:0060918,
TRAES_3AS_495D62CBF	GO:0016740,GO:0017137,GO:0005093,GO:0005829,GO:0006886,GO:0015031,GO:2000541,GO:0016740,GO:0017137,GO:0005829,GO:2000541,
TRAES_3AS_51CE5A532	GO:0009658,GO:0009793,
TRAES_3AS_5ACE63418	GO:0005524,
TRAES_3AS_5EF08D1E3	GO:0016021,
TRAES_3AS_5F6134871	GO:0005515,
TRAES_3AS_61D606465	GO:0004674,GO:0005524,GO:0006468,
TRAES_3AS_647411E39	GO:0008168,GO:0009616,GO:0010267,GO:0010050,
TRAES_3AS_6CB1DBD28	GO:0005515,
TRAES_3AS_6E4722A6B	GO:0003677,
TRAES_3AS_7B3607CB5	GO:0005886,GO:0005768,GO:0005737,GO:0030244,GO:0009663,GO:0009826,GO:0009737,GO:0009749,GO:0009831,
TRAES_3AS_8355038D4	GO:0005768,GO:0016021,
TRAES_3AS_8F21C2267	GO:0005515,
TRAES_3AS_8F70D84D1	GO:0016757,
TRAES_3AS_90F96442F	GO:0005886,GO:0009506,GO:0005773,GO:0071458,GO:0071782,GO:0016021,GO:0071786,GO:0080167,
TRAES_3AS_91866922C	GO:0003674,
TRAES_3AS_9C46547191	GO:0004190,GO:0006508,
TRAES_3AS_A7027CC25	GO:0004674,GO:0005524,GO:0006468,
TRAES_3AS_AAAAD30B5	GO:0003677,GO:0035101,GO:0005634,GO:0005719,GO:0010228,
TRAES_3AS_B06ED717A	GO:0003735,GO:0005886,GO:0009506,GO:0022626,GO:0022625,GO:0006412,GO:0009620,
TRAES_3AS_B84449232	GO:0003674,
TRAES_3AS_BF0A360A1	GO:0003700,GO:0043565,GO:0005634,GO:0006355,
TRAES_3AS_E563BAA68	GO:0035251,GO:0047724,GO:0005829,GO:0006148,GO:0010150,
TRAES_3AS_E65A0B0EF	GO:0009507,GO:0044403,GO:0009610,
TRAES_3AS_ECC0B65F9	GO:0005515,
TRAES_3AS_EE9F8BE17	GO:0003674,
TRAES_3AS_F60393412	GO:0005783,GO:0016021,
TRAES_3AS_FF3A7F279	GO:0005773,
TRAES_3B_01534811C	GO:0005773,
TRAES_3B_01F98421B	GO:0031966,GO:0005739,GO:0005747,GO:0009853,
TRAES_3B_02798A3F6	GO:0042586,GO:0005506,GO:0009505,GO:0043686,
TRAES_3B_058298CAB	GO:0008168,
TRAES_3B_05A92FDE0	GO:0009617,
TRAES_3B_05BA47D87	GO:0006260,GO:0051567,GO:0008283,GO:0046961,GO:0033178,GO:0006260,GO:0051567,GO:0015991,GO:0008283,
TRAES_3B_093394357	GO:0005515,GO:0010235,GO:0009825,GO:0010235,GO:0009825,
TRAES_3B_0949A7AA1	GO:0006351,GO:0006355,
TRAES_3B_099C54DCB	GO:0005886,GO:0005777,GO:0005829,GO:0005886,GO:0005777,GO:0005829,
TRAES_3B_0A414EF94	GO:0015185,GO:0016021,GO:0015812,GO:0015185,GO:0016021,GO:0015812,
TRAES_3B_0C29456C8	GO:0016021,
TRAES_3B_0C9A26F72	GO:0009535,GO:0009507,GO:0009941,GO:0009534,GO:0042742,GO:0009535,GO:0009534,GO:0042742,
TRAES_3B_0CBE4D0C0	GO:0009507,
TRAES_3B_0D97D8F33	GO:0005744,GO:0005739,GO:0030150,GO:0005744,GO:0030150,
TRAES_3B_0E345A681	GO:0030170,GO:0008299,
TRAES_3B_0EEFEE5AA	GO:0044249,
TRAES_3B_107A7AD7F	GO:0005215,GO:0005622,GO:0006810,
TRAES_3B_170459743	GO:0009790,GO:0010183,
TRAES_3B_173C67E67	GO:0005199,
TRAES_3B_175E3711A	GO:0005886,
TRAES_3B_19CBE78D9	GO:0005730,GO:0005730,
TRAES_3B_1BD9549BF	GO:0009834,GO:0009834,
TRAES_3B_1C2CC2737	GO:0005774,GO:0009506,GO:0005783,
TRAES_3B_1CA88402A	GO:0005829,GO:0048193,
TRAES_3B_1E3A4890D	GO:0006260,GO:0051567,GO:0006270,GO:0008283,GO:0006275,GO:0051726,
TRAES_3B_1E5C1BA40	GO:0004842,GO:0019005,GO:0051603,GO:0031146,GO:0010311,GO:0010286,GO:0071365,GO:0051781,GO:1901332,
TRAES_3B_1F7E16F0E1	GO:0005975,
TRAES_3B_1F8EB8EBB	GO:0016787,GO:0008152,
TRAES_3B_1FEF5B726	GO:0016491,GO:0055114,
TRAES_3B_20B91C664	GO:0009570,GO:0016124,GO:0016121,GO:1901601,GO:0010223,GO:0009965,GO:0009926,GO:0009733,GO:0009570,GO:0016124,GO:0016121,GO:1901601,GO:0010223,GO:0009965,GO:0009926,GO:0009733,
TRAES_3B_20FBB66A3	GO:0009507,
TRAES_3B_2125D6F2C	GO:0005768,
TRAES_3B_218D75C3E	GO:0003674,
TRAES_3B_21BBB6A08	GO:0015228,GO:0005743,GO:0005739,GO:0016021,GO:0035349,GO:0006810,
TRAES_3B_226F7F5F0	GO:0009506,GO:0005773,
TRAES_3B_2555F2513	GO:0005543,
TRAES_3B_27780D55B	GO:0042803,GO:0005634,GO:0005829,
TRAES_3B_29B4A7A16	GO:0005515,
TRAES_3B_29E9674E4	GO:0048046,GO:0005634,GO:0000491,
TRAES_3B_2A134A49A	GO:0010287,
TRAES_3B_2A569FBCB	GO:0005886,GO:0022625,GO:0009507,GO:0005829,
TRAES_3B_2CA046057	GO:0009507,
TRAES_3B_2D74279AA	GO:0005515,
TRAES_3B_2DA142776	GO:0046658,
TRAES_3B_2E58C8B05	GO:0009535,GO:0019252,GO:0034660,GO:0000023,GO:0006098,GO:0009902,GO:0010027,GO:0043085,GO:0010190,
TRAES_3B_2EFBD2E1D	GO:0005739,GO:0010082,GO:0032875,GO:0005739,GO:0010082,GO:0032875,
TRAES_3B_2F61DFB5D	GO:0003950,
TRAES_3B_2F94DF101	GO:0005886,
TRAES_3B_2FE27D408	GO:0005515,
TRAES_3B_3125A7CD0	GO:0005515,
TRAES_3B_322324AB8	GO:0009507,GO:0009507,
TRAES_3B_33A7AF677	GO:0001076,GO:0003700,GO:0003677,GO:0005634,GO:0005829,GO:0016114,GO:0009686,GO:0006366,GO:0009657,GO:0048825,GO:0009790,GO:0009737,GO:0009740,GO:0045893,GO:0006357,
TRAES_3B_33F13450D	GO:0005515,
TRAES_3B_33F9233CB1	GO:0005515,GO:0016554,
TRAES_3B_348D235D0	GO:0005576,GO:0019953,
TRAES_3B_36999F00B	GO:0005634,GO:0005829,
TRAES_3B_3A285713C	GO:0005768,
TRAES_3B_3AC5C5128	GO:0003700,GO:0008270,GO:0043565,GO:0006355,GO:0003700,GO:0008270,GO:0043565,GO:0006355,
TRAES_3B_3B8804FB0	GO:0005515,
TRAES_3B_3B8AE232D	GO:0009535,GO:0009507,GO:0009534,GO:0010218,GO:0009644,GO:0009744,GO:0010155,
TRAES_3B_3CAAAA3EB	GO:0005515,
TRAES_3B_3E3A272F6	GO:0003677,GO:0009301,GO:0060184,GO:0009887,GO:0010014,GO:0043697,
TRAES_3B_3EC3CCA88	GO:0005634,GO:0005634,
TRAES_3B_3F4477F0C	GO:0015630,GO:0010090,GO:0048364,
TRAES_3B_3FA8EBE68	GO:0005576,GO:0009664,
TRAES_3B_419D2C330	GO:0019252,GO:0016556,GO:0000023,GO:0006098,GO:0009902,GO:0010103,GO:0043085,
TRAES_3B_42CC04525	GO:0031072,GO:0005634,GO:0005737,GO:0006457,GO:0009408,GO:0009644,GO:0042542,
TRAES_3B_430BE532A	GO:0005515,
TRAES_3B_4318348DE	GO:0080167,
TRAES_3B_43D1FBE9D	GO:0009535,GO:0009507,
TRAES_3B_44A403D0E	GO:0008270,
TRAES_3B_4530CCCB9	GO:0005515,GO:0016554,
TRAES_3B_46A0FDA8D	GO:0005783,
TRAES_3B_472F87BF7	GO:0009507,
TRAES_3B_47B9A5BE5	GO:0003824,GO:0016556,GO:0009965,GO:0030154,
TRAES_3B_4837CA66D1	GO:0005515,GO:0016556,GO:0009965,GO:0030154,GO:0045893,
TRAES_3B_489984CE3	GO:0003723,
TRAES_3B_48F71FA61	GO:0004806,GO:0006629,
TRAES_3B_4B3206A2D	GO:0005739,
TRAES_3B_4BDC314A1	GO:0010199,
TRAES_3B_4CDB31984	GO:0006635,GO:0016558,
TRAES_3B_4CFC6137C	GO:0005515,
TRAES_3B_4D445973B	GO:0005515,
TRAES_3B_4D8D01EDC	GO:0003700,GO:0003677,GO:0005634,GO:0006351,GO:0006355,
TRAES_3B_4ED525882	GO:0003723,GO:0030529,GO:0005634,GO:0005730,GO:0006364,GO:0042254,
TRAES_3B_4FAD2EB511	GO:0009506,GO:0009505,GO:0009741,GO:0045926,
TRAES_3B_4FE6B57EC	GO:0005515,GO:0006511,
TRAES_3B_51379EAD7	GO:0009941,
TRAES_3B_53EE0FFEE	GO:0004848,GO:0005829,
TRAES_3B_555340D39	GO:0030170,GO:0008152,
TRAES_3B_5627D5216	GO:0004806,GO:0004091,GO:0016042,GO:0006629,
TRAES_3B_56BE203E5	GO:0005829,GO:0009860,GO:0010183,GO:0046686,GO:0080092,
TRAES_3B_56F025552	GO:0005886,GO:0005886,
TRAES_3B_5701EDAA9	GO:0009805,GO:0009611,GO:0009963,
TRAES_3B_573853CD2	GO:0005739,GO:0005747,GO:0005739,GO:0005747,
TRAES_3B_58EF227AB	GO:0016740,GO:0005794,
TRAES_3B_59A12856F	GO:0003674,
TRAES_3B_5B6A348ED	GO:0016491,GO:0055114,
TRAES_3B_5CB4803CD	GO:0003677,GO:0009651,GO:0009737,GO:0009751,
TRAES_3B_5F028F18D	GO:0005515,GO:0009451,
TRAES_3B_5F2A48B3E	GO:0003677,GO:0003677,
TRAES_3B_5FC4DD017	GO:0000166,GO:0003676,
TRAES_3B_63031427B	GO:0003824,GO:0008152,
TRAES_3B_6309F9CAE	GO:0004252,GO:0005515,GO:0016021,
TRAES_3B_63290CEE1	GO:0019901,GO:0005634,GO:0006355,GO:0000079,
TRAES_3B_636D755BB	GO:0010150,
TRAES_3B_63D51F3D9	GO:0006635,GO:0048573,
TRAES_3B_650ED4576	GO:0003674,
TRAES_3B_66395B199	GO:0008152,
TRAES_3B_669EF46DD	GO:0000724,GO:0007131,
TRAES_3B_66F5EE317	GO:0003674,
TRAES_3B_673A3A22E	GO:0003674,
TRAES_3B_67D605CF81	GO:0043565,GO:0006351,GO:0043565,GO:0006351,
TRAES_3B_67F5B2F72	GO:0016757,GO:0019243,GO:0048573,
TRAES_3B_6883AF3EA	GO:0016706,GO:0055114,GO:0016706,GO:0055114,
TRAES_3B_6A30CED14	GO:0005576,GO:0009664,
TRAES_3B_6AF2507DB	GO:0005886,GO:0009506,
TRAES_3B_6B929CED6	GO:0005783,
TRAES_3B_6BD8154CF	GO:0005515,
TRAES_3B_6BDC33F3B	GO:0005774,GO:0005773,GO:0009505,
TRAES_3B_6E355DF72	GO:0009706,GO:0009507,GO:0009941,
TRAES_3B_6EBED32C6	GO:0003674,
TRAES_3B_6FEADCE61	GO:0010427,
TRAES_3B_6FF07FD03	GO:0005515,
TRAES_3B_70FC32E01	GO:0005576,GO:0009664,
TRAES_3B_715E4224C	GO:0003677,GO:0006355,
TRAES_3B_71BEBD26D	GO:0005515,
TRAES_3B_73B1D08C5	GO:0009507,GO:0009570,
TRAES_3B_74F7233A8	GO:0010279,GO:0009507,GO:0010120,GO:0009826,GO:0009733,GO:0009734,GO:1901183,
TRAES_3B_75A9A1869	GO:0009611,GO:0071492,GO:0071486,
TRAES_3B_76AAFBDF0	GO:0004190,GO:0006508,
TRAES_3B_77F125FF4	GO:0016021,
TRAES_3B_783145518	GO:0019867,GO:0009536,GO:0031307,
TRAES_3B_786ABB8D7	GO:0000166,
TRAES_3B_798C724AC	GO:0003843,
TRAES_3B_79A481A0F	GO:0043130,GO:0032266,GO:0000814,GO:0016192,
TRAES_3B_7C2472E17	GO:0005515,
TRAES_3B_7C9D3DFDC	GO:0003735,GO:0003723,GO:0005840,GO:0000178,GO:0005622,GO:0006412,
TRAES_3B_7CBC374D0	GO:0005777,GO:0042372,
TRAES_3B_7D098AAD0	GO:0009507,
TRAES_3B_7D80AB9F3	GO:0010286,GO:0009644,GO:0042542,
TRAES_3B_7DD04ED71	GO:0003674,GO:0003674,
TRAES_3B_7E398D147	GO:0004190,GO:0006508,GO:0004190,GO:0006508,GO:0004190,GO:0006508,
TRAES_3B_7E4B32669	GO:0016787,
TRAES_3B_7F9BAF37A	GO:0005515,
TRAES_3B_7FA2D0AA7	GO:0046872,GO:0030001,
TRAES_3B_800053B59	GO:0046983,
TRAES_3B_80EEC327C	GO:0016592,GO:0005730,GO:0001510,GO:0006312,GO:0000398,GO:0010388,GO:0051604,GO:0000741,GO:0000085,GO:0009560,GO:0009640,GO:0006626,
TRAES_3B_82AF16D45	GO:0005634,GO:0005829,GO:0048826,GO:0009965,GO:0010091,GO:0048316,GO:0006355,GO:0051781,
TRAES_3B_834190454	GO:0004252,GO:0009507,GO:0006508,
TRAES_3B_8522FF84A	GO:0005347,GO:0042651,GO:0005739,GO:0009941,GO:0016021,GO:0010206,GO:0055085,GO:0010117,GO:0015867,GO:0009624,
TRAES_3B_864E474BF	GO:0016021,
TRAES_3B_866252B7A	GO:0080116,GO:0005768,GO:0010417,GO:0009834,
TRAES_3B_875E1F7B5	GO:0003964,GO:0003723,GO:0006278,
TRAES_3B_876AC8C54	GO:0005515,
TRAES_3B_87C8FF368	GO:0015031,
TRAES_3B_89CB9C65D	GO:0009535,GO:0009507,
TRAES_3B_89D402857	GO:0009507,GO:0009508,GO:0042793,GO:0045893,
TRAES_3B_8A7248253	GO:0005515,
TRAES_3B_8A8A37FE6	GO:0009535,GO:0009507,GO:0009570,GO:0019252,GO:0000023,GO:0006098,GO:0043085,
TRAES_3B_8C78E6A45	GO:0005768,
TRAES_3B_8C82213BE	GO:0005515,GO:0005634,GO:0008380,
TRAES_3B_8C82D2510	GO:0005829,
TRAES_3B_8EC45534C	GO:0001872,GO:0009506,GO:0046658,
TRAES_3B_8F5E2527C	GO:0009535,
TRAES_3B_904DED736	GO:0003674,
TRAES_3B_909FEF4FB	GO:0000706,GO:0007276,GO:0010212,
TRAES_3B_92D4D04D0	GO:0003779,GO:0005856,GO:0030036,
TRAES_3B_96CE67D2D	GO:0009506,GO:0005773,
TRAES_3B_990E46020	GO:0005515,
TRAES_3B_9C62BB69F	GO:0004190,GO:0006508,GO:0012501,GO:0004190,GO:0006508,GO:0012501,
TRAES_3B_9E2101666	GO:0005886,GO:0016021,
TRAES_3B_9F8FC8CDD	GO:0003697,
TRAES_3B_9FD27C382	GO:0005618,
TRAES_3B_A06D9FE4E	GO:0005515,
TRAES_3B_A0E9BCB30	GO:0005515,
TRAES_3B_A1EAE8ED6	GO:0005634,GO:0005829,
TRAES_3B_A1EE50B97	GO:0005515,
TRAES_3B_A25F058E5	GO:0005829,GO:0006351,GO:0009410,GO:0045893,GO:0006355,
TRAES_3B_A2B248D03	GO:0005543,GO:0003723,GO:0005737,GO:0016070,GO:0006355,
TRAES_3B_A3CBF875A	GO:0005515,GO:0009506,GO:0009505,
TRAES_3B_A4B3E963C	GO:0016021,
TRAES_3B_A5EEE27621	GO:0015035,GO:0045454,
TRAES_3B_A6B04178F1	GO:0005774,GO:0009507,GO:0005635,GO:0009504,GO:0009651,
TRAES_3B_A7DD7E167	GO:0009536,
TRAES_3B_A84ED9D40	GO:0003677,
TRAES_3B_A8D8007CE	GO:0005515,
TRAES_3B_AA08194CB	GO:0000166,GO:0009535,GO:0009507,GO:0009941,GO:0009534,GO:0009508,GO:0016117,GO:0015995,GO:0019684,GO:0006364,GO:0019761,GO:0006098,GO:0009902,GO:0010027,GO:0010103,GO:0007623,GO:0010218,
TRAES_3B_AAF6B70BE	GO:0005886,
TRAES_3B_AC3A71D83	GO:0005829,
TRAES_3B_ACF9C1FCA	GO:0003674,
TRAES_3B_AD12137A2	GO:0003674,
TRAES_3B_AF6E6158A	GO:0005515,
TRAES_3B_AFA81CB35	GO:0003714,GO:0005515,GO:0005778,GO:0016558,GO:0045892,GO:0016560,
TRAES_3B_B28A8F1C01	GO:0004190,GO:0006508,
TRAES_3B_B2A7272D2	GO:0009738,
TRAES_3B_B44B0B6D0	GO:0005515,
TRAES_3B_B4586589A	GO:0005543,GO:0005543,
TRAES_3B_B6AFFEC05	GO:0016571,GO:0009910,
TRAES_3B_B7987FCCB	GO:0016491,GO:0046914,GO:0055114,
TRAES_3B_B7ECDBFBD	GO:0043601,GO:0009941,
TRAES_3B_B84D5E326	GO:0005515,GO:0005739,GO:0008380,GO:0009560,
TRAES_3B_B973EBE56	GO:0005768,
TRAES_3B_BB738CBEC	GO:0004301,GO:0005829,GO:0009414,GO:0009733,GO:0004301,GO:0005829,GO:0009414,GO:0009733,
TRAES_3B_BC04FA035	GO:0004190,GO:0009505,GO:0006508,GO:0080167,GO:0004190,GO:0009506,GO:0009505,GO:0006508,GO:0080167,
TRAES_3B_BC1ADE956	GO:0005515,
TRAES_3B_BEA9FA55F1	GO:0004795,GO:0030170,GO:0009507,GO:0009570,GO:0005829,GO:0009088,
TRAES_3B_C059D50E6	GO:0005515,
TRAES_3B_C0604E667	GO:0005515,GO:0009220,GO:0034968,GO:0010388,GO:0000085,GO:0009640,GO:0009909,
TRAES_3B_C0B8C503C	GO:0005515,
TRAES_3B_C0D770CC5	GO:0043394,GO:0009625,
TRAES_3B_C0FA00AC4	GO:0010328,GO:0010011,GO:0005768,GO:0016021,GO:0009986,GO:0009958,GO:0001736,GO:0010311,GO:0048765,GO:0048829,GO:0060919,GO:0009624,
TRAES_3B_C101B5A73	GO:0005515,
TRAES_3B_C10F3D660	GO:0005794,
TRAES_3B_C136936EA	GO:0003674,
TRAES_3B_C152079A3	GO:0003735,GO:0005840,GO:0006412,
TRAES_3B_C17EAD8C6	GO:0003677,
TRAES_3B_C2322B0CB	GO:0005576,GO:0009664,
TRAES_3B_C52F2B881	GO:0008270,
TRAES_3B_C5D9A74D0	GO:0004367,GO:0042803,GO:0051287,GO:0050662,GO:0009331,GO:0005737,GO:0046168,GO:0005975,GO:0055114,GO:0006072,
TRAES_3B_C6FBBE35E	GO:0005783,GO:0005829,GO:0016192,
TRAES_3B_C7A122116	GO:0051567,GO:0000724,GO:0000226,GO:0006346,GO:0000911,GO:0048451,GO:0045787,GO:0031507,
TRAES_3B_C8A5787451	GO:0046872,GO:0030001,
TRAES_3B_C8BAADD9D	GO:0016772,
TRAES_3B_C9D86384C	GO:0004846,GO:0005777,GO:0006144,GO:0006635,GO:0019628,GO:0055114,
TRAES_3B_CADBB73BB	GO:0003674,
TRAES_3B_CBDC37170	GO:0015095,GO:0015693,
TRAES_3B_CC5BA45AF	GO:0005576,GO:0019953,
TRAES_3B_CD140DAD0	GO:0003674,
TRAES_3B_CD546A749	GO:0005515,GO:0005515,
TRAES_3B_CF7D525EA	GO:0005515,GO:0005515,
TRAES_3B_CF7E9B609	GO:0019243,GO:0019375,GO:0015824,GO:0042631,GO:0016036,
TRAES_3B_D0D940F3F	GO:0005515,GO:0005515,
TRAES_3B_D14DC736C1	GO:0009506,GO:0009505,GO:0009741,GO:0019722,GO:0045926,
TRAES_3B_D214CA621	GO:0003735,GO:0005840,GO:0005622,GO:0006412,
TRAES_3B_D2A44CD80	GO:0009536,GO:0009536,
TRAES_3B_D6F298575	GO:0008168,GO:0009507,GO:0032259,
TRAES_3B_D702A4AC6	GO:0005515,GO:0019005,GO:0008361,GO:0001558,
TRAES_3B_D767EA9FE	GO:0005471,GO:0005743,GO:0016021,GO:0055085,GO:0048316,GO:0048367,GO:0051503,GO:0006810,GO:0005471,GO:0005743,GO:0016021,GO:0055085,GO:0048316,GO:0048367,GO:0051503,GO:0006810,
TRAES_3B_D88E04B94	GO:0009535,GO:0009507,GO:0009534,GO:0009579,GO:0010027,GO:0010196,
TRAES_3B_DAA350FA8	GO:0031225,
TRAES_3B_DC03FF848	GO:0003950,GO:0003964,GO:0004190,GO:0046983,GO:0003723,GO:0022626,GO:0006278,GO:0006508,
TRAES_3B_DCC44A0F4	GO:0005515,GO:0005515,
TRAES_3B_DD553CB44	GO:0009508,
TRAES_3B_DFA220396	GO:0016788,GO:0008152,
TRAES_3B_E063C2BE0	GO:0005515,
TRAES_3B_E0FC938DB	GO:0009507,GO:0009941,GO:0009793,GO:0048366,GO:0000302,GO:0009648,GO:0009507,GO:0009941,GO:0009793,GO:0048366,GO:0000302,GO:0009648,GO:0009507,GO:0009941,GO:0009793,GO:0048366,GO:0000302,GO:0009648,
TRAES_3B_E4896C4E9	GO:0005515,GO:0006826,GO:0015706,GO:0010106,GO:0010167,
TRAES_3B_E79B0B6AA	GO:0005739,
TRAES_3B_E8842F449	GO:0003674,GO:0003674,
TRAES_3B_E9347F701	GO:0005515,
TRAES_3B_EA4F34D43	GO:0009506,
TRAES_3B_EBAA32F3B	GO:0005515,
TRAES_3B_EC720948B	GO:0009941,GO:0009517,GO:0009688,GO:0016122,GO:0010117,GO:0032928,
TRAES_3B_ECD436CB6	GO:0008780,GO:0005739,GO:0019408,GO:0008610,GO:2001289,
TRAES_3B_EEBA7EEDC	GO:0005774,GO:0005783,GO:0016192,GO:0005774,GO:0005783,GO:0016192,
TRAES_3B_EEE0B7019	GO:0009507,
TRAES_3B_F247D2A3E	GO:0004842,GO:0008270,GO:0005634,GO:0006511,GO:0016567,GO:0007275,
TRAES_3B_F2A56F2A7	GO:0090447,GO:0016020,GO:0006655,GO:0048235,GO:0080167,
TRAES_3B_F3F7FF5111	GO:0035091,GO:0009507,GO:0007154,
TRAES_3B_F5E3176A8	GO:0005768,GO:0005768,
TRAES_3B_F7387292B	GO:0003674,
TRAES_3B_F7FE991F71	GO:0005515,
TRAES_3B_F81203C21	GO:0009507,
TRAES_3B_FBAFA730D	GO:0016021,GO:0055085,GO:0009624,
TRAES_3B_FC51F6386	GO:0005737,
TRAES_3B_FC7256373	GO:0003735,GO:0005515,GO:0005840,GO:0005622,GO:0006412,
TRAES_3B_FCC9DB6D3	GO:0002679,GO:0009693,GO:0052542,GO:0030968,GO:0009612,GO:0010200,GO:0035556,
TRAES_3B_FD891ABEA	GO:0008134,GO:0090353,GO:0009506,GO:0005794,GO:0009505,GO:0010228,GO:0008134,GO:0090353,GO:0009506,GO:0005794,GO:0009505,GO:0010228,
TRAES_3B_FFF39DEE0	GO:0000166,GO:0003723,
TRAES_3B_FFF579F19	GO:0042803,GO:0005829,GO:0031087,GO:0017148,GO:0010606,GO:0033962,
TRAES_3DL_0B89FC28B	GO:0003674,
TRAES_3DL_118AA75CF	GO:0009535,GO:0009507,GO:0009534,
TRAES_3DL_15B155464	GO:0000166,GO:0000166,
TRAES_3DL_348F9FA7E	GO:0003779,GO:0005886,GO:0007623,GO:0007015,
TRAES_3DL_3A6449C5C	GO:0003735,GO:0005840,GO:0006412,
TRAES_3DL_3FD1C807F	GO:0032039,GO:0016180,
TRAES_3DL_416E228F3	GO:0005634,
TRAES_3DL_421F6D2AB	GO:0004842,GO:0005515,GO:0000151,GO:0016567,
TRAES_3DL_5337BF8B7	GO:0016021,GO:0006810,GO:0016021,GO:0006810,
TRAES_3DL_601A354A0	GO:0005515,GO:0005886,
TRAES_3DL_6354F0A2B	GO:0035091,GO:0005771,GO:0030904,GO:0005829,GO:0007154,GO:0009958,GO:0048364,GO:0006623,GO:0006896,GO:0010252,
TRAES_3DL_705CE4B79	GO:0005515,
TRAES_3DL_75E15DA4F	GO:0005774,GO:0005783,GO:0009505,
TRAES_3DL_76B77750B	GO:0005634,GO:0000775,
TRAES_3DL_7CAA5D4BE	GO:0003824,GO:0008152,
TRAES_3DL_96D110879	GO:0003725,GO:0010267,GO:0060145,
TRAES_3DL_A3519FAF7	GO:0005829,GO:0006457,GO:0048448,GO:0009880,GO:0009965,GO:0009555,GO:0009408,
TRAES_3DL_AA0DB4288	GO:0009086,GO:0000394,GO:0030003,
TRAES_3DL_AA7D33342	GO:0009793,GO:0010074,GO:0009933,GO:0032876,
TRAES_3DL_AC58F7697	GO:0003677,
TRAES_3DL_B0A79401C	GO:0005768,
TRAES_3DL_B374D8002	GO:0000439,GO:0006351,GO:0006289,
TRAES_3DL_BDBD6EACB	GO:0016740,GO:0008652,
TRAES_3DL_C81B58D98	GO:0005886,GO:0009536,GO:0005829,GO:0009555,GO:0009620,
TRAES_3DL_D48BADFA0	GO:0005773,
TRAES_3DL_DB0D6E6CD	GO:0005515,
TRAES_3DL_E7983BF89	GO:0003735,GO:0006412,
TRAES_3DL_EA7C7F622	GO:0003674,
TRAES_3DL_F5A5959D0	GO:0005515,
TRAES_3DL_FC5B76CEE	GO:0003674,
TRAES_3DS_093A487FA	GO:0005774,GO:0009507,GO:0009941,GO:0016021,
TRAES_3DS_280AF7AF5	GO:0006914,
TRAES_3DS_44B20436F	GO:0080019,
TRAES_3DS_47EDC1C9D	GO:0005507,GO:0006878,GO:0008361,GO:0010015,GO:0006612,GO:0009926,GO:0006833,GO:0009651,GO:0009750,GO:0046686,GO:0009963,GO:0010363,
TRAES_3DS_4E527E24E	GO:0008270,GO:0003676,
TRAES_3DS_52299D2C5	GO:0005886,GO:0009506,
TRAES_3DS_6ABC30429	GO:0009507,GO:0009570,
TRAES_3DS_88A69BE48	GO:0003674,
TRAES_3DS_C0DC722C2	GO:0042803,GO:0070300,GO:0009707,GO:0009507,GO:0009941,GO:0016558,GO:0010351,GO:1990052,GO:0006891,
TRAES_3DS_C9701CACB	GO:0003777,GO:0008017,GO:0005524,GO:0005886,GO:0005871,GO:0005634,GO:0007018,
TRAES_3DS_D5A4DF6A2	GO:0016021,GO:0055085,GO:0006810,
TRAES_3DS_E7E75CC1D	GO:0016491,GO:0055114,
TRAES_4AL_045FB8710	GO:0005515,
TRAES_4AL_096D26391	GO:0008173,GO:0003723,GO:0001510,GO:0006396,
TRAES_4AL_10918EDAD	GO:0016036,
TRAES_4AL_128D87047	GO:0005516,GO:0005886,GO:0009506,GO:0005783,GO:0006457,GO:0034605,GO:0070417,GO:0034620,GO:0046685,
TRAES_4AL_1CF27EAE5	GO:0005739,GO:0019375,
TRAES_4AL_1F49A9D0D	GO:0004252,GO:0009840,GO:0009941,GO:0009534,GO:0009570,GO:0010287,GO:0006508,
TRAES_4AL_20CB03B12	GO:0005458,GO:0015784,
TRAES_4AL_251864F93	GO:0009507,GO:0016117,GO:0055114,
TRAES_4AL_26CB287D3	GO:0031072,GO:0006457,
TRAES_4AL_2CBF8EFBF	GO:0004190,GO:0006508,
TRAES_4AL_3092D9C2A	GO:0080156,
TRAES_4AL_3505A065D	GO:0046686,
TRAES_4AL_38AADA33F	GO:0005783,
TRAES_4AL_392D11798	GO:0009808,GO:0045491,GO:0005976,
TRAES_4AL_39EBA159D	GO:0019843,GO:0048868,GO:0009790,GO:0009555,
TRAES_4AL_3BA1D51E2	GO:0005634,GO:0010311,
TRAES_4AL_3BE165BEC	GO:0009506,GO:0048868,GO:0009561,
TRAES_4AL_3BE99B83A	GO:0005730,
TRAES_4AL_418A24628	GO:0009507,GO:0009941,GO:0009570,GO:0055114,
TRAES_4AL_53EED1B26	GO:0009651,
TRAES_4AL_563E42289	GO:0009941,
TRAES_4AL_59C2F5FC5	GO:0016757,GO:0005768,GO:0030173,GO:0009969,GO:0042353,GO:0010256,GO:0009826,GO:0009863,GO:0016757,GO:0005768,GO:0030173,GO:0009969,GO:0042353,GO:0010256,GO:0009826,GO:0009863,
TRAES_4AL_5DA291982	GO:0016884,
TRAES_4AL_6038F6618	GO:0004190,GO:0006508,GO:0004190,GO:0006508,
TRAES_4AL_68FAFA3FA	GO:0016788,GO:0005515,
TRAES_4AL_6C73AD78E	GO:0005515,
TRAES_4AL_6EB40692B	GO:0005515,
TRAES_4AL_74A0F59A6	GO:0005576,GO:0009664,
TRAES_4AL_7B0885A64	GO:0008270,
TRAES_4AL_83DAF87F3	GO:0008270,
TRAES_4AL_85B9B7CDB1	GO:0080167,
TRAES_4AL_8686945E2	GO:0009507,
TRAES_4AL_884BA5746	GO:0006351,GO:0006355,
TRAES_4AL_97BC540FE	GO:0010228,GO:0009739,GO:0009911,
TRAES_4AL_9DAC6ABE4	GO:0005215,GO:0005622,GO:0006810,
TRAES_4AL_A4BB84417	GO:0005615,
TRAES_4AL_A658D7DC6	GO:0005515,
TRAES_4AL_AF1FAECEE	GO:0016021,
TRAES_4AL_B6D3C0C78	GO:0005783,GO:0016192,
TRAES_4AL_B70438270	GO:0009507,
TRAES_4AL_C038F5B80	GO:0016491,GO:0055114,
TRAES_4AL_CAF4E16B5	GO:0005634,GO:0010311,
TRAES_4AL_CC08ED5AD1	GO:0016758,
TRAES_4AL_CC15E2BD9	GO:0004523,GO:0003676,
TRAES_4AL_D4B405CDE	GO:0009061,
TRAES_4AL_D5CBCD6811	GO:0003674,
TRAES_4AL_D8ED63C46	GO:0005777,
TRAES_4AL_E729F0E09	GO:0004518,GO:0005622,GO:0006281,GO:0090305,
TRAES_4AL_EB71474C1	GO:0003674,
TRAES_4AL_EC06F4A00	GO:0005634,GO:0051568,GO:0010228,GO:0009911,
TRAES_4AL_ED665F22D	GO:0005515,GO:0005739,
TRAES_4AL_EDFBD3F2B	GO:0031348,
TRAES_4AL_F2D01EB69	GO:0005840,
TRAES_4AL_F42D25A94	GO:0019005,
TRAES_4AL_FAAE9FAB5	GO:0047793,GO:0005783,GO:0016132,GO:0016126,GO:0006084,GO:0007020,GO:0000910,GO:0009958,GO:0006907,
TRAES_4AL_FB3CE240C	GO:0006351,GO:0006355,GO:0006351,GO:0006355,
TRAES_4AS_003E4E7C8	GO:0003674,
TRAES_4AS_053FFE67E	GO:0016301,GO:0016310,
TRAES_4AS_05D8CD78C	GO:0005515,
TRAES_4AS_0923326CE	GO:0009560,
TRAES_4AS_0B56CEBD5	GO:0004252,GO:0009507,GO:0009941,GO:0009570,GO:0009579,GO:0006508,
TRAES_4AS_0FF98225C	GO:0005783,
TRAES_4AS_19FA06316	GO:0006351,GO:0006355,
TRAES_4AS_1C83197D7	GO:0005515,
TRAES_4AS_276C3C522	GO:0005886,GO:0016021,GO:0005886,GO:0016021,
TRAES_4AS_36E4EA43D	GO:0009407,GO:0048193,
TRAES_4AS_3BF02DA54	GO:0033788,GO:0055114,
TRAES_4AS_3CBD43E82	GO:0005774,GO:0009507,GO:0016021,GO:0005618,GO:0006810,
TRAES_4AS_3E18CE943	GO:0005774,GO:0016021,
TRAES_4AS_430948E46	GO:0003674,
TRAES_4AS_46CFB0ADC	GO:0005634,GO:0016973,
TRAES_4AS_49955C28B	GO:0005783,GO:0016021,GO:0006886,
TRAES_4AS_4C193E9D9	GO:0009620,
TRAES_4AS_5A764C8BD	GO:0009880,GO:0090421,GO:0001708,
TRAES_4AS_5A87E55B4	GO:0005886,GO:0016021,GO:0055085,GO:0006810,
TRAES_4AS_6B40E45B2	GO:0005085,GO:0007264,
TRAES_4AS_6C3B8858F	GO:0005515,
TRAES_4AS_738E30DBD	GO:0005886,GO:0005884,GO:0005634,GO:0005730,GO:0005618,GO:0009524,GO:0045010,GO:0005886,GO:0005884,GO:0005634,GO:0005730,GO:0005618,GO:0009524,GO:0045010,
TRAES_4AS_7D3EEB3A7	GO:0005515,
TRAES_4AS_7E1BDA5C2	GO:0008270,GO:0048573,
TRAES_4AS_894CED0DA	GO:0005524,GO:0005618,GO:0005829,GO:0046686,
TRAES_4AS_9089F11EC	GO:0005634,GO:0005829,GO:0006364,GO:0042254,
TRAES_4AS_986660F27	GO:0005515,
TRAES_4AS_98FDE0185	GO:0009507,
TRAES_4AS_9C0F2EBCD	GO:0008152,
TRAES_4AS_9F46DF482	GO:0009904,GO:0071483,GO:0007015,
TRAES_4AS_A102EB51B	GO:0005515,
TRAES_4AS_A2C22CACB	GO:0005515,
TRAES_4AS_A65DDCD05	GO:0009664,
TRAES_4AS_A779FFAA7	GO:0009640,
TRAES_4AS_AAE5BFA0B	GO:0008150,
TRAES_4AS_AE5384A30	GO:0005829,
TRAES_4AS_B4F7E4B22	GO:0003674,GO:0003674,
TRAES_4AS_B509831CB	GO:0009506,GO:0048868,GO:0009561,
TRAES_4AS_B5988C5A1	GO:0005886,GO:0009506,GO:0009507,GO:0005730,
TRAES_4AS_C0F4B2DE6	GO:0030244,GO:0048193,GO:0030244,GO:0048193,
TRAES_4AS_C4001163C	GO:0016021,GO:0015780,
TRAES_4AS_C428C8B23	GO:0009941,GO:0009534,
TRAES_4AS_C69356176	GO:0005777,GO:0009658,
TRAES_4AS_C7091C4ED	GO:0009880,GO:0090421,GO:0001708,
TRAES_4AS_D35C2744B	GO:0005515,
TRAES_4AS_D41EE7C74	GO:0006869,
TRAES_4AS_D43EFA6C1	GO:0005515,
TRAES_4AS_D601C6E01	GO:0005886,
TRAES_4AS_D7511DC6D	GO:0016021,GO:0010588,GO:0048829,GO:0009624,
TRAES_4AS_D87B27F54	GO:0006281,
TRAES_4AS_E019A514C	GO:0005874,GO:0007067,
TRAES_4AS_E032A1D4D	GO:0005886,
TRAES_4AS_E37A0792D	GO:0005216,GO:0000398,GO:0010388,GO:0006884,GO:0000085,GO:0009640,GO:0006626,GO:0006821,
TRAES_4AS_E78B72F20	GO:0005515,
TRAES_4AS_EA69372B7	GO:0005524,GO:0009644,GO:0042542,
TRAES_4AS_EEAF4CDB7	GO:0009507,GO:0009570,GO:0009505,
TRAES_4AS_F3347C96F	GO:0003873,GO:0004331,GO:2001070,GO:0005524,GO:0016310,GO:0006000,GO:0006003,
TRAES_4AS_FBBB407B9	GO:0033588,GO:0006979,GO:0031538,GO:0008284,GO:2000024,
TRAES_4AS_FBD1E9DE9	GO:0009507,GO:0009570,GO:0005829,
TRAES_4AS_FF38617E5	GO:0032934,GO:0005783,GO:0005829,GO:0009567,
TRAES_4BL_042C2D5EC	GO:0004842,GO:0008270,GO:0003677,GO:0005634,GO:0006281,GO:0016567,
TRAES_4BL_06364F4BC	GO:0005774,GO:0005783,
TRAES_4BL_2D0FA827C1	GO:0005634,
TRAES_4BL_318EEA0AC	GO:0006869,
TRAES_4BL_33899BB0D	GO:0005543,
TRAES_4BL_3E5CDED39	GO:0016301,GO:0005634,GO:0005737,GO:0016310,
TRAES_4BL_44AB1802E	GO:0016021,GO:0009793,
TRAES_4BL_45EEA5E2E	GO:0004190,GO:0048046,GO:0009505,GO:0006508,
TRAES_4BL_48EAE853F	GO:0005886,
TRAES_4BL_56845B461	GO:0003824,GO:0008152,
TRAES_4BL_5ADA16FBF	GO:0003723,
TRAES_4BL_5BF9E693A	GO:0003674,
TRAES_4BL_7019B4E19	GO:0009507,GO:0009534,GO:0009570,
TRAES_4BL_77C1A9AA5	GO:0005886,GO:0009506,GO:0005886,GO:0009506,
TRAES_4BL_8AA9181A0	GO:0052636,GO:0005768,GO:0052325,GO:0006486,GO:0080147,GO:0052636,GO:0005768,GO:0052325,GO:0006486,GO:0080147,
TRAES_4BL_8F005532B	GO:0008195,GO:0048046,GO:0006629,GO:0016036,GO:0048046,GO:0006629,GO:0016036,
TRAES_4BL_9717C3023	GO:0043531,
TRAES_4BL_97EDABD02	GO:0005739,GO:0005739,GO:0005739,
TRAES_4BL_9A97C5B04	GO:0005576,GO:0009664,
TRAES_4BL_9F2A26511	GO:0003674,
TRAES_4BL_A7EB1D5BE	GO:0016757,
TRAES_4BL_C685736BB	GO:0005515,
TRAES_4BL_D17F6E2C5	GO:0005515,
TRAES_4BL_F6A0E1CCB	GO:0042802,GO:0009535,GO:0080085,GO:0009941,GO:0009644,
TRAES_4BS_067788F5E	GO:0000502,GO:0009941,GO:0005829,GO:0043161,GO:0048825,GO:0009908,GO:0048366,GO:0051788,GO:0009733,GO:0031540,GO:0043248,
TRAES_4BS_0C6E2EE72	GO:0009506,
TRAES_4BS_0F228DCB1	GO:0046872,GO:0005739,GO:0015031,
TRAES_4BS_2C1809260	GO:0046982,GO:0043565,GO:0005634,
TRAES_4BS_37E3C8157	GO:0009507,GO:0009570,
TRAES_4BS_40C405125	GO:0019901,GO:0016538,GO:0016591,GO:0006468,GO:1990069,GO:0009414,GO:0006355,GO:2000070,
TRAES_4BS_447A453DE	GO:0006869,
TRAES_4BS_51ADFA071	GO:0005773,
TRAES_4BS_684D5DDDB	GO:0042802,GO:0003723,
TRAES_4BS_773A9E7B9	GO:0003674,
TRAES_4BS_77D1E043F	GO:0009408,GO:0009644,GO:0042542,
TRAES_4BS_7906F984D	GO:0097157,GO:0005681,GO:0000398,
TRAES_4BS_A3134BC41	GO:0005488,
TRAES_4BS_AB03F02E7	GO:0016757,GO:0003824,GO:0016020,GO:0008152,
TRAES_4BS_BCFA55339	GO:0009705,GO:0009507,
TRAES_4BS_DCA6E2BE0	GO:0008270,GO:0003676,GO:0006351,GO:0006355,GO:0008270,GO:0003676,GO:0006351,GO:0006355,
TRAES_4BS_DF0E51C30	GO:0003677,
TRAES_4BS_E159CEEDF	GO:0005524,GO:0005886,GO:0009506,GO:0005739,GO:0005856,GO:0009941,GO:0009570,GO:0005737,
TRAES_4BS_E3EC59A72	GO:0005515,
TRAES_4BS_E58A215D1	GO:0042803,GO:0031087,
TRAES_4BS_F98239B7E	GO:0097157,GO:0005886,GO:0005681,GO:0009507,GO:0000398,
TRAES_4DL_0495CA3EA	GO:0004693,GO:0019901,GO:0000278,GO:0042023,GO:0010440,GO:0045736,
TRAES_4DL_0CF2B8964	GO:0016491,GO:0055114,GO:0016491,GO:0055114,
TRAES_4DL_1234201D1	GO:0004527,GO:0003676,
TRAES_4DL_14C557C45	GO:0016491,GO:0005743,GO:0043234,GO:0005739,GO:0055114,GO:0009790,
TRAES_4DL_15C81179A	GO:0008289,GO:0006869,
TRAES_4DL_1E4700E3F	GO:0007623,
TRAES_4DL_219967A99	GO:0005829,
TRAES_4DL_26ECC8DDC	GO:0019829,GO:0016021,GO:0006812,
TRAES_4DL_29F9EE535	GO:0005515,
TRAES_4DL_2F3B21C03	GO:0005515,GO:0005783,GO:0030433,GO:0042538,
TRAES_4DL_300A4A216	GO:0003674,
TRAES_4DL_357EA96FB1	GO:1901601,GO:0010223,
TRAES_4DL_3584DA4C7	GO:0016021,GO:0016021,
TRAES_4DL_35A849A611	GO:0016021,
TRAES_4DL_372DB3E91	GO:0005886,
TRAES_4DL_38FBC0AC7	GO:0009535,
TRAES_4DL_3C859E5EF	GO:0005543,
TRAES_4DL_3D01CCCF7	GO:0009664,
TRAES_4DL_432679512	GO:0016706,GO:0005829,GO:0055114,
TRAES_4DL_49C49BF3F	GO:0000226,GO:0000911,
TRAES_4DL_4E093FC8F	GO:0005783,GO:0016021,
TRAES_4DL_507255E33	GO:0016021,GO:0044375,GO:0043132,GO:0006810,
TRAES_4DL_54206FBF31	GO:0009507,
TRAES_4DL_5607242BC	GO:0005515,
TRAES_4DL_5733CC82D	GO:0003674,
TRAES_4DL_5DE8AC918	GO:0005634,GO:0010267,GO:0031047,GO:0050832,GO:0006406,
TRAES_4DL_5E010A8E2	GO:0003674,
TRAES_4DL_62077A769	GO:0003674,
TRAES_4DL_64508CBF1	GO:0005516,
TRAES_4DL_6647E014F	GO:0019204,GO:0005524,
TRAES_4DL_6D471B221	GO:0010228,GO:0009739,GO:0009911,
TRAES_4DL_6EBF0647F	GO:0080167,
TRAES_4DL_6F0317327	GO:0005829,
TRAES_4DL_728D0D2D0	GO:0009535,GO:0009507,GO:0009535,GO:0009507,
TRAES_4DL_7677A83A8	GO:0005886,GO:0016021,
TRAES_4DL_790AC2E51	GO:0044249,
TRAES_4DL_7A688107B	GO:0016491,GO:0055114,
TRAES_4DL_7B2F68152	GO:0016021,GO:0055085,GO:0006810,GO:0016021,GO:0055085,GO:0006810,
TRAES_4DL_8AF70D07B	GO:0009506,GO:0009505,GO:0050832,GO:0009651,GO:0009737,GO:0009627,
TRAES_4DL_8B10F887C	GO:0009535,GO:0009507,
TRAES_4DL_8F996FF3C	GO:0030532,GO:0005730,GO:0005829,GO:0008380,
TRAES_4DL_92CA77886	GO:0009793,
TRAES_4DL_944DC0290	GO:0005874,GO:0016126,GO:0052541,GO:0052546,GO:0007067,
TRAES_4DL_9BC3C0B05	GO:0003824,GO:0006626,
TRAES_4DL_A2C831481	GO:0005515,
TRAES_4DL_B1CE68D39	GO:0000226,GO:0000902,
TRAES_4DL_BC172CD5D	GO:0005524,
TRAES_4DL_C854B40E7	GO:0046982,GO:0005829,GO:0042819,
TRAES_4DL_D0B0BDA7C	GO:0016020,
TRAES_4DL_D1F16C28F	GO:0008150,
TRAES_4DL_D7E96ABA9	GO:0003824,GO:0008152,
TRAES_4DL_E3988501E	GO:0046872,
TRAES_4DL_E50C77AEC	GO:0006351,GO:0006355,
TRAES_4DL_E7B054F1E	GO:0008289,GO:0046658,GO:0006869,
TRAES_4DL_E85C4F1A4	GO:0015189,GO:0016021,GO:0015817,GO:0006810,
TRAES_4DL_EC319EF6D	GO:0005634,GO:0016973,
TRAES_4DL_F569B934F	GO:0005515,
TRAES_4DL_FB91C1B94	GO:0005886,GO:0016021,GO:0055085,GO:0006810,
TRAES_4DL_FE62796BF	GO:0005515,
TRAES_4DS_0038E5E08	GO:0005543,
TRAES_4DS_1153D0950	GO:0016757,
TRAES_4DS_261E93270	GO:0016818,GO:0005524,GO:0005634,GO:0006355,
TRAES_4DS_2B6519EC8	GO:0003674,
TRAES_4DS_4326E7827	GO:0005886,
TRAES_4DS_477608CF9	GO:0005886,
TRAES_4DS_48C2D09A7	GO:0003700,GO:0006306,GO:0006342,GO:0009791,GO:0006355,
TRAES_4DS_4E128C533	GO:0005515,
TRAES_4DS_543B7D1A8	GO:0009651,GO:0009817,
TRAES_4DS_57DB07848	GO:0007033,
TRAES_4DS_6A2C90AA01	GO:0005515,GO:0016998,
TRAES_4DS_6D029A40F	GO:0005886,
TRAES_4DS_70BB7099D	GO:0080030,GO:0033473,GO:0048367,
TRAES_4DS_7542AA82E	GO:0003713,GO:0016853,GO:0005622,GO:0007140,GO:0006974,
TRAES_4DS_786E68ED4	GO:0005515,
TRAES_4DS_78D5A1655	GO:0005515,
TRAES_4DS_79B0C4F64	GO:0046872,GO:0030001,
TRAES_4DS_7B10CE75F	GO:0004867,GO:0005634,GO:0005615,GO:0006281,GO:0006974,GO:0010466,
TRAES_4DS_8D68714BE	GO:0009651,GO:0009817,
TRAES_4DS_8D76931F2	GO:0009507,
TRAES_4DS_93EA7B2DD	GO:0003674,
TRAES_4DS_94005294B	GO:0080046,GO:0080048,GO:0010471,GO:0052544,GO:0009753,GO:0010193,
TRAES_4DS_95D834D07	GO:0009507,GO:0009941,GO:0009570,GO:0009505,GO:0019288,GO:0009695,GO:0009108,GO:0015995,GO:0006636,GO:0009072,GO:0000096,GO:0009117,GO:0034660,GO:0006733,GO:0006546,GO:0019761,GO:0006766,GO:0006098,GO:0009902,GO:0010027,
TRAES_4DS_99508C00B	GO:0008270,
TRAES_4DS_9FAF0C2DF	GO:0004527,GO:0005829,
TRAES_4DS_A5CD70F30	GO:0006351,GO:0006355,
TRAES_4DS_A6EB74E35	GO:0005615,
TRAES_4DS_A92601DB4	GO:0016788,GO:0046982,GO:0003677,GO:0048467,GO:0009790,GO:0009909,
TRAES_4DS_AAC497AE2	GO:0005739,GO:0005829,GO:0009451,GO:0005739,GO:0005829,GO:0009451,
TRAES_4DS_ABE885434	GO:0005783,GO:0048569,GO:0001558,GO:0051302,
TRAES_4DS_AF119AA17	GO:0005886,
TRAES_4DS_B45CD7A20	GO:0004842,GO:0005634,GO:0005737,GO:0016567,
TRAES_4DS_B6D778B5C	GO:0005515,
TRAES_4DS_B8D1705E7	GO:0005524,
TRAES_4DS_BCEF8A384	GO:0005886,GO:0005794,
TRAES_4DS_C7A830CDF	GO:0005515,GO:0000272,GO:0019288,GO:0006655,GO:0019252,GO:0046777,GO:0034660,GO:0005982,GO:0000023,GO:0006098,GO:0009902,GO:0010027,GO:0010075,GO:0009664,
TRAES_4DS_C865A9E93	GO:0070860,GO:0005634,GO:0051568,GO:0010228,GO:0009911,
TRAES_4DS_CC9F9317E	GO:0046872,GO:0016168,GO:0009535,GO:0030076,GO:0009507,GO:0009533,GO:0010287,GO:0009517,GO:0009579,GO:0019344,GO:0009765,GO:0006364,GO:0010218,GO:0009644,GO:0010196,GO:0009744,GO:0010155,
TRAES_4DS_D0C7E6722	GO:0005783,
TRAES_4DS_D2FB2C31D	GO:0005774,GO:0005783,
TRAES_4DS_D30BB1F12	GO:0003674,
TRAES_4DS_D5B5996CF	GO:0005783,
TRAES_4DS_D5E1280B8	GO:0009507,GO:0009570,
TRAES_4DS_DD3831DB9	GO:0019899,GO:0046906,GO:0010019,
TRAES_4DS_DD4B05441	GO:0009793,
TRAES_4DS_E77045BE8	GO:0015193,GO:0016021,GO:0035524,GO:0015824,
TRAES_4DS_EADE451B1	GO:0003674,
TRAES_4DS_EF6A259FC	GO:0080019,GO:0008150,
TRAES_4DS_F5A30F605	GO:0005829,GO:0034052,GO:0010112,
TRAES_4DS_F6AC4A72D	GO:0005515,
TRAES_4DS_F8114882E	GO:0008270,
TRAES_4DS_F8FC0C699	GO:0006351,GO:0006355,
TRAES_5AL_08DC7DFB8	GO:0003674,
TRAES_5AL_0C4598F51	GO:0006349,GO:0009910,
TRAES_5AL_0C6FD67B4	GO:0043531,GO:0006952,
TRAES_5AL_10E6D1E15	GO:0003677,
TRAES_5AL_206C0CE33	GO:0003682,
TRAES_5AL_2A8D06987	GO:0046540,GO:0000398,
TRAES_5AL_32DDC206D	GO:0010305,GO:0009933,GO:0009825,GO:0010540,
TRAES_5AL_3A60F49E5	GO:0015780,
TRAES_5AL_3AF3E7C87	GO:0046872,GO:0048046,GO:0009507,GO:0009534,GO:0010287,GO:0009765,GO:0010218,GO:0009750,
TRAES_5AL_45BEDB1DF	GO:0004177,GO:0008270,GO:0006508,
TRAES_5AL_6AAF021CF	GO:0003779,GO:0005856,GO:0030036,GO:0005856,GO:0030036,
TRAES_5AL_7B7ED105F	GO:0015450,GO:0009527,GO:0005744,GO:0009507,GO:0016021,GO:0005747,GO:0006511,GO:0009853,GO:0051788,GO:0015031,GO:0080129,
TRAES_5AL_7DDC5F2D3	GO:0005783,GO:0010584,
TRAES_5AL_7E42C9674	GO:0008270,
TRAES_5AL_84C5A7475	GO:0018024,GO:0034968,
TRAES_5AL_8859CF75B	GO:0004842,GO:0006511,GO:0016567,
TRAES_5AL_8F36A3AD7	GO:0080086,GO:0009926,
TRAES_5AL_9557D27B3	GO:0033186,GO:0000724,GO:0006334,GO:0048366,GO:0010026,GO:0008283,GO:0045787,GO:0009934,GO:0031507,
TRAES_5AL_9C82A5B98	GO:0003919,GO:0009231,
TRAES_5AL_A2F7C02E2	GO:0005777,
TRAES_5AL_AAB4628BD	GO:0003674,
TRAES_5AL_B2F109B87	GO:0005515,
TRAES_5AL_B9943E321	GO:0005730,GO:0005829,
TRAES_5AL_CC6EE2ECC	GO:0004527,GO:0003723,
TRAES_5AL_D1FA8D06E	GO:0005739,
TRAES_5AL_D598C9177	GO:0005783,
TRAES_5AL_DB486C40D1	GO:0005515,
TRAES_5AL_E0311D074	GO:0046872,
TRAES_5AL_EC434AE0F	GO:0016787,GO:0010197,GO:0010197,
TRAES_5AL_EC4DA5C79	GO:0009535,GO:0009534,
TRAES_5AL_F4F81C76E	GO:0015996,
TRAES_5AS_189CB59D2	GO:0003924,GO:0005525,GO:0005783,GO:0016021,GO:0006184,
TRAES_5AS_1DD35548B	GO:0005093,GO:0048227,GO:0015031,
TRAES_5AS_6DAB413F3	GO:0005777,GO:0048477,GO:0006979,GO:0010468,
TRAES_5AS_87204532A	GO:0005515,
TRAES_5AS_A928BA201	GO:0005886,GO:0016021,
TRAES_5AS_AD92CCAA5	GO:0005515,
TRAES_5AS_E73817521	GO:0005886,
TRAES_5AS_EA7EF5450	GO:0003964,GO:0003723,GO:0006278,
TRAES_5AS_F2C68C781	GO:0019901,GO:0010090,GO:0009908,GO:0048366,GO:0009615,GO:0006355,GO:0000079,
TRAES_5BL_0073D0550	GO:0005515,GO:0009507,GO:0031425,GO:0016556,
TRAES_5BL_0999942FA	GO:0080116,GO:0010417,GO:0009834,
TRAES_5BL_0F028F5CE	GO:0005886,
TRAES_5BL_0FF27859F	GO:0042393,GO:0033186,GO:0006261,GO:0006306,GO:0000724,GO:0016444,GO:0006334,GO:0000278,GO:0031047,GO:0048366,GO:0010026,GO:0008283,GO:0006275,GO:0045787,GO:0009934,GO:0051726,GO:0031507,
TRAES_5BL_11C8800D4	GO:0006499,GO:0007154,GO:0006612,GO:0050832,GO:0030968,GO:0009867,GO:0009862,GO:0000165,GO:0043069,GO:0031348,GO:0010363,
TRAES_5BL_15BC2F2E3	GO:0005773,
TRAES_5BL_15F1B8D1F	GO:0005886,
TRAES_5BL_1667563F2	GO:0005774,GO:0005773,GO:0009505,
TRAES_5BL_17EF8CFC0	GO:0009535,
TRAES_5BL_18689F6BA	GO:0005515,
TRAES_5BL_19B18C00C	GO:0005515,
TRAES_5BL_1A999CC7D	GO:0019953,GO:0019953,
TRAES_5BL_1CD5A025E	GO:0009941,
TRAES_5BL_1CE4E24E9	GO:0005886,GO:0016021,
TRAES_5BL_1DDC04E95	GO:0008150,
TRAES_5BL_1E7B351F4	GO:0008168,GO:0008610,
TRAES_5BL_1EB5B9756	GO:0004842,GO:0005515,GO:0000151,GO:0016567,
TRAES_5BL_1F86D5E7C	GO:0042834,GO:0046658,GO:0006955,GO:0016998,GO:0042834,GO:0046658,GO:0006955,GO:0016998,
TRAES_5BL_1F9DF8D94	GO:0005783,GO:0005618,GO:0009651,
TRAES_5BL_209D4B5DC	GO:0005739,
TRAES_5BL_213C8B59D	GO:0051015,GO:0005886,GO:0005884,GO:0005618,GO:0051016,GO:0045010,
TRAES_5BL_22B9757FF1	GO:0005515,
TRAES_5BL_22D654E64	GO:0005768,GO:0016021,GO:0016021,
TRAES_5BL_24002FBA5	GO:0005515,
TRAES_5BL_245A319AD	GO:0003674,
TRAES_5BL_282590D7D	GO:0009507,GO:0009507,
TRAES_5BL_283D01C08	GO:0016730,GO:0042802,GO:0009534,GO:0009773,
TRAES_5BL_2917941A9	GO:0042802,GO:0005634,GO:0042742,GO:0048638,GO:0009909,
TRAES_5BL_2F8F8CD07	GO:0043087,
TRAES_5BL_3067D4B1A	GO:0009507,
TRAES_5BL_368BD3275	GO:0005774,GO:0005783,GO:0009926,GO:0009612,GO:0009733,
TRAES_5BL_37279A48E	GO:0005216,GO:0009706,GO:0009941,GO:0031359,GO:0006812,
TRAES_5BL_3CD624CE9	GO:0005515,
TRAES_5BL_3E7812C78	GO:0005515,
TRAES_5BL_4303FC19A	GO:0008177,GO:0005739,GO:0009062,GO:0080022,
TRAES_5BL_4456AA899	GO:0001093,GO:0070063,GO:0003690,GO:0005634,GO:0009793,GO:0009846,
TRAES_5BL_4801ACF03	GO:0005774,GO:0046658,GO:0005618,GO:0048367,
TRAES_5BL_4991A5929	GO:0003674,
TRAES_5BL_4D05C5BDB	GO:0005515,
TRAES_5BL_5068B2E40	GO:0005515,
TRAES_5BL_50E6D0200	GO:0009507,
TRAES_5BL_513607F73	GO:0009664,
TRAES_5BL_535609A20	GO:0005515,GO:0009508,GO:0045893,GO:0005515,GO:0009508,GO:0042793,GO:0045893,
TRAES_5BL_545CD9F8B1	GO:0005310,GO:0016021,GO:0015992,GO:0006835,GO:0016021,
TRAES_5BL_5532FFF54	GO:0005886,GO:0016021,
TRAES_5BL_56FA033D5	GO:0003674,
TRAES_5BL_5A3593AEA	GO:0005634,GO:0005829,
TRAES_5BL_5F465091F	GO:0004553,GO:0009505,GO:0005975,GO:0009965,GO:0009911,
TRAES_5BL_60D5FEFA9	GO:0005777,
TRAES_5BL_61B271999	GO:0005515,
TRAES_5BL_634143750	GO:0005773,
TRAES_5BL_69A0036EA	GO:0048046,GO:0005774,GO:0009570,GO:0005829,GO:0009737,
TRAES_5BL_69AC73C49	GO:0005515,GO:0009507,GO:0009451,
TRAES_5BL_6D0651A75	GO:0042538,GO:0009737,
TRAES_5BL_6D9D33B35	GO:0008270,
TRAES_5BL_6E7A255A7	GO:0055070,
TRAES_5BL_700283665	GO:0006351,GO:0006355,
TRAES_5BL_72CF62D05	GO:0005886,GO:0005634,GO:0005829,GO:0009737,
TRAES_5BL_75DD32BF7	GO:0005543,GO:0010305,GO:0010087,GO:0009733,GO:0009734,
TRAES_5BL_7643D8ADE	GO:0003674,
TRAES_5BL_76BB1FBF6	GO:0004852,GO:0009507,GO:0033014,GO:0019288,GO:0006655,GO:0009073,GO:0010103,GO:0045036,
TRAES_5BL_770E74085	GO:0016021,GO:0055085,GO:0006810,
TRAES_5BL_7726CC02F	GO:0016020,GO:0006486,
TRAES_5BL_8112F0DD3	GO:0015996,
TRAES_5BL_819741528	GO:0006486,GO:0009630,GO:0006816,
TRAES_5BL_88B51484A	GO:0005783,GO:0009061,
TRAES_5BL_88E594FCF	GO:0005524,GO:0005886,GO:0005618,GO:0005829,GO:0009408,GO:0046686,GO:0009617,
TRAES_5BL_8BB3FD9A1	GO:0009507,GO:0010598,GO:0009773,
TRAES_5BL_8D16CEDA2	GO:0005515,
TRAES_5BL_8F17C2676	GO:0005739,GO:0016021,GO:0055085,GO:0006810,
TRAES_5BL_9054A875E	GO:0005774,GO:0009506,GO:0022626,GO:0022625,GO:0009507,GO:0005730,GO:0005618,GO:0005829,
TRAES_5BL_9245348B4	GO:0010015,GO:0002237,
TRAES_5BL_93A15890F	GO:0031072,GO:0006457,GO:0031072,GO:0006457,
TRAES_5BL_96481F640	GO:0008270,GO:0003676,
TRAES_5BL_9791391ED1	GO:0005515,
TRAES_5BL_9BE35DEC71	GO:0008289,GO:0006869,GO:0006810,
TRAES_5BL_9CD03DFCE	GO:0003700,GO:0003682,GO:0006355,
TRAES_5BL_A300D34E8	GO:0004672,GO:0005524,GO:0006468,
TRAES_5BL_A87DEB201	GO:0019288,GO:0006655,GO:0019252,GO:0000023,GO:0010027,GO:0009793,GO:0010103,GO:0043085,
TRAES_5BL_A8D70AA38	GO:0005634,GO:0009960,
TRAES_5BL_AA9CE8468	GO:0009536,
TRAES_5BL_ACCC73C8B	GO:0005515,GO:0005634,GO:0090306,
TRAES_5BL_AED694385	GO:0005515,GO:0005515,
TRAES_5BL_AFB478008	GO:0005200,GO:0005634,GO:0009616,GO:0009086,GO:0000394,GO:0016567,GO:0048825,GO:0009845,GO:0009640,GO:0009933,GO:0048366,GO:0050826,GO:0009737,GO:0010182,GO:0019915,GO:0010564,GO:0009909,GO:0005634,GO:0006325,
TRAES_5BL_B1C98E55D1	GO:0005515,
TRAES_5BL_B521328F3	GO:0005739,GO:0008380,GO:0032981,
TRAES_5BL_B5664D3E9	GO:0003735,GO:0005840,GO:0005622,GO:0006412,
TRAES_5BL_B580E79BC	GO:0005774,GO:0005773,GO:0009631,GO:0042631,GO:0009737,GO:0009749,GO:0009744,
TRAES_5BL_BCEB326F1	GO:0005267,GO:0005509,GO:0009705,GO:0016021,GO:0071805,GO:0006810,
TRAES_5BL_C02570726	GO:0043565,GO:0006351,GO:0008356,GO:0051457,GO:0009630,GO:0009956,GO:0006355,
TRAES_5BL_C42879463	GO:0016757,
TRAES_5BL_C626D0DFB	GO:0042744,GO:0042744,
TRAES_5BL_C7E8B14EB	GO:0031072,GO:0005774,
TRAES_5BL_C99C99B3C	GO:0005886,GO:0009902,
TRAES_5BL_D058499A2	GO:0005515,
TRAES_5BL_D13BDF7FC	GO:0009507,
TRAES_5BL_D203F3948	GO:0044183,GO:0009570,GO:0061077,GO:0044183,GO:0009570,GO:0061077,
TRAES_5BL_D2220E2F3	GO:0005515,
TRAES_5BL_D8C04384D	GO:0015035,GO:0006662,GO:0045454,
TRAES_5BL_D94855BE0	GO:0031011,
TRAES_5BL_DAC86D2D5	GO:0042171,GO:0004623,GO:0070328,
TRAES_5BL_DBC5D12AB	GO:0046872,GO:0009507,GO:0009941,GO:0009534,GO:0010287,GO:0009765,GO:0080167,GO:0046872,GO:0009507,GO:0009941,GO:0009534,GO:0010287,GO:0009765,GO:0080167,
TRAES_5BL_DBE7485B1	GO:0009506,GO:0010286,GO:0009751,
TRAES_5BL_DCE703499	GO:0009507,
TRAES_5BL_DD710433A	GO:0005515,
TRAES_5BL_DF1EC63DF	GO:0004499,GO:0050661,GO:0055114,
TRAES_5BL_DF8EC4A24	GO:0006351,GO:0006355,
TRAES_5BL_E0E94A9A9	GO:0046872,GO:0016168,GO:0030076,GO:0009507,GO:0019288,GO:0019761,GO:0009765,GO:0006364,GO:0006098,GO:0030003,GO:0070838,GO:0010218,GO:0009644,GO:0009744,GO:0010155,
TRAES_5BL_E0EED2BE2	GO:0005515,
TRAES_5BL_E36F4CB4C	GO:0005506,GO:0051536,GO:0009570,GO:0009073,GO:0006098,GO:0045893,
TRAES_5BL_E3BC16326	GO:0046872,GO:0009507,GO:0009765,
TRAES_5BL_EB3A45005	GO:0004519,GO:0009507,GO:0016556,
TRAES_5BL_ED3D8AC16	GO:0003677,GO:0006355,
TRAES_5BL_ED508277A	GO:0008270,GO:0003676,GO:0006351,GO:0006355,GO:0006351,GO:0006355,
TRAES_5BL_F2367CE40	GO:0005886,
TRAES_5BL_F6419E9D0	GO:0005222,GO:0005242,GO:0005516,GO:0030551,GO:0009626,GO:0070588,GO:0006952,GO:0007263,
TRAES_5BL_FB570E5F1	GO:0009941,
TRAES_5BL_FB94A02FE	GO:0080167,
TRAES_5BL_FE2CADC31	GO:0005515,
TRAES_5BL_FEA4A3A6E	GO:0005515,
TRAES_5BL_FFAC25A88	GO:0005515,GO:0009507,GO:0006810,GO:0016491,GO:0005515,GO:0055114,GO:0006810,
TRAES_5BS_06FF08B85	GO:0005515,GO:0005829,
TRAES_5BS_2E3C6FD91	GO:0000166,
TRAES_5BS_334BD1549	GO:0016787,
TRAES_5BS_4D44AE9D6	GO:0010297,GO:0050662,GO:0048046,GO:0009506,GO:0005840,GO:0005777,GO:0009941,GO:0009570,GO:0005996,GO:0007623,GO:0042742,GO:0042631,GO:0045727,
TRAES_5BS_4D9BE1834	GO:0005524,
TRAES_5BS_6680C15ED	GO:0016491,GO:0005507,GO:0005739,GO:0042744,GO:0019288,GO:0055114,
TRAES_5BS_713978384	GO:0030170,GO:0003677,GO:0005886,GO:0009536,GO:0006351,GO:0006355,
TRAES_5BS_92E784CCA	GO:0005886,
TRAES_5BS_B4E639702	GO:0019901,GO:0010090,GO:0009908,GO:0048366,GO:0009615,GO:0006355,GO:0000079,
TRAES_5BS_BF7538EF0	GO:0005515,
TRAES_5BS_D3141AE4D	GO:0005886,
TRAES_5BS_D47AE343D	GO:0009908,GO:0009555,GO:0042538,GO:0009737,GO:0010507,
TRAES_5BS_D4E26D603	GO:0003674,
TRAES_5BS_D8458269A	GO:0005730,GO:0007126,
TRAES_5BS_ED54C58C5	GO:0006351,GO:0006355,
TRAES_5BS_F80F165D2	GO:0005524,GO:0005524,
TRAES_5DL_01EDD8E24	GO:0008150,
TRAES_5DL_034FFFB0B	GO:0001872,GO:0009506,GO:0046658,GO:0009505,GO:0052543,
TRAES_5DL_03B04CDE0	GO:0005515,GO:0005515,
TRAES_5DL_04016F876	GO:0042781,GO:0042780,
TRAES_5DL_08C0F22EE	GO:0005886,
TRAES_5DL_09AF92311	GO:0008150,
TRAES_5DL_09AFDB53D	GO:0005524,
TRAES_5DL_0D3054167	GO:0003674,
TRAES_5DL_0F6643552	GO:0005773,GO:0005618,
TRAES_5DL_0F8668BC6	GO:0009507,
TRAES_5DL_0FE117A1A	GO:0009737,GO:0009737,
TRAES_5DL_131CA40DA	GO:0005515,
TRAES_5DL_1598705EE	GO:0006869,
TRAES_5DL_253F5193A	GO:0006606,
TRAES_5DL_268762B41	GO:0005509,
TRAES_5DL_2853356CE	GO:0005886,
TRAES_5DL_2D658B603	GO:0008270,
TRAES_5DL_2E23DBE4A	GO:0005886,GO:0005794,
TRAES_5DL_2E700FDD1	GO:0006302,GO:0009555,GO:0010212,
TRAES_5DL_305516C91	GO:0003674,
TRAES_5DL_33A7BB130	GO:0004519,GO:0009507,GO:0016556,
TRAES_5DL_34C4CB69F	GO:0016787,GO:0009941,GO:0008152,
TRAES_5DL_3560C7B3C	GO:0016746,GO:0008152,
TRAES_5DL_35A992BC0	GO:0005829,
TRAES_5DL_3DD5E98D9	GO:0030244,GO:0006888,
TRAES_5DL_4072FF10D	GO:0005774,GO:0009506,GO:0009507,GO:0005747,GO:0005618,GO:0009507,GO:0045271,GO:0005747,GO:0005618,
TRAES_5DL_41FA2B379	GO:0005773,
TRAES_5DL_441DD388D	GO:0005774,GO:0046658,GO:0005618,GO:0048367,
TRAES_5DL_4FCDCE11D	GO:0006979,
TRAES_5DL_514CC97C3	GO:0006306,GO:0006346,GO:0033562,
TRAES_5DL_524A2F400	GO:0003674,
TRAES_5DL_591007F59	GO:0005515,
TRAES_5DL_5C5BE1C3D	GO:0005829,
TRAES_5DL_5CDA5ECA0	GO:0005516,GO:0005886,GO:0009737,GO:0009785,
TRAES_5DL_5D70BB49D	GO:0005739,
TRAES_5DL_5ED581647	GO:0005886,GO:0005783,GO:0048235,GO:0048235,
TRAES_5DL_6010E0483	GO:0005615,
TRAES_5DL_62A611DA9	GO:0005783,GO:0005618,GO:0009651,
TRAES_5DL_634D09865	GO:0009535,GO:0009941,GO:0009534,
TRAES_5DL_65B8195A0	GO:0032777,
TRAES_5DL_67A6B8CEB	GO:0030915,GO:0000724,GO:0007062,GO:0010165,GO:0030915,GO:0000724,GO:0007062,GO:0010165,
TRAES_5DL_6841A51D8	GO:0005886,
TRAES_5DL_68B1E285B	GO:0005515,
TRAES_5DL_6B2118EC9	GO:0005694,GO:0000785,GO:0000794,GO:0007129,
TRAES_5DL_6B3C9D8FF	GO:0009941,
TRAES_5DL_6C625992B	GO:0004525,GO:0035198,GO:0010445,GO:0016075,GO:0010267,GO:0031054,GO:0035279,GO:0010589,GO:0010305,GO:0009737,GO:0004525,GO:0003723,GO:0016075,
TRAES_5DL_6E1D3C7CD	GO:0048364,GO:0048364,
TRAES_5DL_6F6CAB092	GO:0003674,GO:0003674,
TRAES_5DL_7196046FD	GO:0005515,
TRAES_5DL_71E1A30E3	GO:0005515,
TRAES_5DL_757026D45	GO:0005516,GO:0052542,GO:0030968,
TRAES_5DL_78AE1A68B	GO:0003755,GO:0000413,
TRAES_5DL_7C3221AD9	GO:0000166,
TRAES_5DL_7CC241DA0	GO:0030570,
TRAES_5DL_7F21A5492	GO:0005886,
TRAES_5DL_830FD6224	GO:0046982,GO:0005829,GO:0010423,
TRAES_5DL_87DC9DA68	GO:0005801,GO:0006888,GO:0006810,
TRAES_5DL_8FD0CF6B9	GO:0006351,GO:0006355,
TRAES_5DL_935C409FC	GO:0015450,GO:0046872,GO:0005743,GO:0005758,GO:0042719,GO:0005739,GO:0009853,GO:0001510,GO:0006626,GO:0045039,GO:0015031,
TRAES_5DL_A027D96A6	GO:0004499,GO:0050661,GO:0055114,
TRAES_5DL_A18B9614E	GO:0008289,GO:0006869,
TRAES_5DL_A1959AD3A	GO:0003824,GO:0008152,
TRAES_5DL_A2B66CF15	GO:0005829,
TRAES_5DL_A2F035707	GO:0000814,GO:0016192,
TRAES_5DL_A5D385E8D	GO:0005886,GO:0009506,GO:0005618,GO:0005829,
TRAES_5DL_A6E86FAB2	GO:0000095,GO:0009507,GO:0009941,GO:0016021,GO:0009658,GO:1901962,GO:0006810,
TRAES_5DL_A86B87602	GO:0016556,
TRAES_5DL_A936CFB8C	GO:0009535,GO:0009507,GO:0009941,
TRAES_5DL_A9A62BF38	GO:0005516,GO:0080178,GO:0006400,GO:0009933,GO:0048366,
TRAES_5DL_AF89221D6	GO:0000247,GO:0005783,GO:0006696,
TRAES_5DL_B160EE343	GO:0005886,GO:0016021,
TRAES_5DL_B23815690	GO:0009506,
TRAES_5DL_B6471A16A	GO:0033185,GO:0005783,GO:0060359,
TRAES_5DL_B68664EFE	GO:0016021,
TRAES_5DL_BCFA9DA27	GO:0005576,GO:0009664,
TRAES_5DL_BE544F15F	GO:0005634,GO:0006364,GO:0042254,
TRAES_5DL_C09248267	GO:0009826,GO:0009742,GO:0009826,GO:0009742,
TRAES_5DL_C6B10AF61	GO:0003674,
TRAES_5DL_C746E1CEC	GO:0009506,
TRAES_5DL_D0E16F980	GO:0009507,
TRAES_5DL_D1095CE51	GO:0005515,GO:0009507,
TRAES_5DL_D3AA8B440	GO:0016631,GO:0005507,GO:0009941,GO:0009570,GO:0009579,
TRAES_5DL_D576C01A1	GO:0009507,GO:0009941,GO:0008219,
TRAES_5DL_D70413752	GO:0009507,
TRAES_5DL_D776E4857	GO:0009507,
TRAES_5DL_D8FDF8CF2	GO:0005515,
TRAES_5DL_DA6449AC6	GO:0005381,GO:0006880,GO:0034755,
TRAES_5DL_DAE58863A	GO:0009507,
TRAES_5DL_DE96598DC	GO:0005794,
TRAES_5DL_E3338CFE1	GO:0005783,GO:0006665,GO:0016125,
TRAES_5DL_E482A7B18	GO:0003677,GO:0009507,GO:0010204,GO:0042742,
TRAES_5DL_E63EEE9DD	GO:0008253,GO:0046872,GO:0051604,
TRAES_5DL_E84F45C38	GO:0005773,
TRAES_5DL_E9980DDF6	GO:0005507,GO:0005739,
TRAES_5DL_EA908BAB6	GO:0031072,GO:0006457,
TRAES_5DL_EDD32BD0B	GO:0000166,GO:0005634,
TRAES_5DL_EE1D34501	GO:0015231,GO:0015350,GO:0009941,GO:0051958,GO:0015885,
TRAES_5DL_F409A9BD7	GO:0003674,
TRAES_5DL_F67EE2F00	GO:0015175,GO:0016021,GO:0015804,GO:0009624,
TRAES_5DL_F74C70741	GO:0005515,
TRAES_5DL_F78CCC56A	GO:0005524,GO:0009507,GO:0009941,GO:0009570,
TRAES_5DL_F7BC0DED7	GO:0009507,GO:0009793,GO:0050832,
TRAES_5DL_F8722FBDF	GO:0005515,
TRAES_5DL_F91BF4EDC	GO:0003674,
TRAES_5DL_FA51A1F01	GO:0005543,GO:0005886,
TRAES_5DL_FF162152A	GO:0005507,GO:0048038,GO:0009507,GO:0009308,
TRAES_5DL_FF887E6F8	GO:0031966,GO:0005747,GO:0006511,GO:0009853,GO:0051788,GO:0080129,
TRAES_5DS_00D65E8ED	GO:0005515,
TRAES_5DS_0188CB5B2	GO:0005515,
TRAES_5DS_0293D1F91	GO:0042538,GO:0009737,
TRAES_5DS_057D02574	GO:0016021,GO:0006810,
TRAES_5DS_0BF5C3440	GO:0005777,GO:0006979,
TRAES_5DS_19FC85E95	GO:0005515,
TRAES_5DS_1DB0686BC	GO:0046872,GO:0005739,GO:0015031,
TRAES_5DS_20204EE6D	GO:0005886,
TRAES_5DS_2231614CA	GO:0005874,GO:0007067,
TRAES_5DS_268147383	GO:0010158,
TRAES_5DS_2A467BF83	GO:0005886,GO:0016021,
TRAES_5DS_2A5895789	GO:0015171,GO:0031359,GO:0016021,GO:0003333,
TRAES_5DS_2ACB25D30	GO:0005886,
TRAES_5DS_2BB17415A	GO:0004190,GO:0006508,GO:0004190,GO:0006508,
TRAES_5DS_34DEF89DE	GO:0003674,
TRAES_5DS_3D05CCD96	GO:0005515,
TRAES_5DS_3E26D1E6B	GO:0005783,
TRAES_5DS_47E805B4C	GO:0009507,
TRAES_5DS_47FC8D786	GO:0003674,
TRAES_5DS_4EF52E6D5	GO:0005634,GO:0010582,
TRAES_5DS_6D0BF7C7D	GO:0005739,
TRAES_5DS_7070A1561	GO:0009940,GO:0005886,GO:0005783,GO:0006623,GO:0006896,
TRAES_5DS_70A94705D	GO:0009507,GO:0009060,GO:0006857,GO:0046686,
TRAES_5DS_733B14742	GO:0005515,GO:0005515,
TRAES_5DS_8390F804C	GO:0015171,GO:0005886,GO:0016021,GO:0003333,GO:0006865,GO:0010075,GO:0016021,
TRAES_5DS_8786BF64E	GO:0005886,
TRAES_5DS_8B5C7905E	GO:0009535,GO:0009507,GO:0009534,GO:0009579,GO:0015995,GO:0009773,GO:0006098,GO:0009658,GO:0080167,GO:0045893,
TRAES_5DS_90CB888B8	GO:0051011,GO:0005819,GO:0009524,
TRAES_5DS_AB285A6A9	GO:0009706,GO:0009507,GO:0009941,
TRAES_5DS_B01CD16BA	GO:0003674,
TRAES_5DS_B790B5FC9	GO:0005886,GO:0016021,
TRAES_5DS_BDF5CCD6F	GO:0045549,GO:0005774,GO:0009506,GO:0005773,GO:0005737,GO:0016124,GO:0016121,GO:0009414,GO:0045549,GO:0005774,GO:0009506,GO:0005773,GO:0016124,GO:0016121,
TRAES_5DS_BF2A02668	GO:0009560,GO:0006606,
TRAES_5DS_C06FE6037	GO:0006351,GO:0006355,
TRAES_5DS_D4C7741DA	GO:0016787,GO:0005829,GO:0008152,
TRAES_5DS_D93416D18	GO:0003677,GO:0010019,
TRAES_5DS_DE9039E5C	GO:0006306,
TRAES_5DS_DEFCEE0BB	GO:0009506,
TRAES_5DS_DF3755DC0	GO:0009507,
TRAES_5DS_E67CEBCA2	GO:0005319,GO:0005543,GO:0009941,GO:0032365,
TRAES_5DS_E8976E006	GO:0042775,GO:0009651,GO:0009737,
TRAES_5DS_EA54F7927	GO:0005515,
TRAES_5DS_F3A47B8A81	GO:0005515,
TRAES_6AL_01B48F86C	GO:0007623,GO:0009644,
TRAES_6AL_02CAF9225	GO:0009506,
TRAES_6AL_0A487FC86	GO:0004672,GO:0005524,GO:0009507,GO:0009813,GO:0006468,GO:0010224,GO:0009744,
TRAES_6AL_0A48896AF	GO:0003674,
TRAES_6AL_0D716AAE0	GO:0005576,GO:0019953,GO:0005576,GO:0019953,
TRAES_6AL_182AC0B59	GO:0009941,
TRAES_6AL_22C47FA58	GO:0009507,GO:0009793,GO:0071452,
TRAES_6AL_25DDB261E	GO:0016021,
TRAES_6AL_27C295D7A	GO:0016887,GO:0005524,GO:0006200,
TRAES_6AL_2983D4EB6	GO:0010154,GO:0009933,GO:0010158,GO:0009909,
TRAES_6AL_30A636AD2	GO:0019953,GO:0006949,
TRAES_6AL_34716ED00	GO:0003674,
TRAES_6AL_34FD736F3	GO:0005794,GO:0090406,GO:0009611,
TRAES_6AL_362B70E63	GO:0003700,GO:0043565,GO:0006355,
TRAES_6AL_39CF1CF23	GO:0003674,
TRAES_6AL_3EE9C21D1	GO:0009506,
TRAES_6AL_4BF64114C	GO:0003674,
TRAES_6AL_4DD40E478	GO:0009535,GO:0009534,
TRAES_6AL_5013EBF38	GO:0005774,GO:0005829,
TRAES_6AL_5FA302244	GO:0009507,
TRAES_6AL_6518BC798	GO:0005524,GO:0005774,GO:0009507,
TRAES_6AL_6A883EF6E	GO:0016788,
TRAES_6AL_6E642547B	GO:0003700,GO:0003677,GO:0005886,GO:0006355,
TRAES_6AL_722BBACA3	GO:0016998,GO:0016998,
TRAES_6AL_7C52ECD20	GO:0005515,
TRAES_6AL_7D6B87520	GO:0003674,
TRAES_6AL_7FA33408C	GO:0009506,GO:0042538,GO:0009737,
TRAES_6AL_81F3E6BBB	GO:0009737,
TRAES_6AL_8262406D3	GO:0009507,GO:0005747,GO:0016021,
TRAES_6AL_836050D63	GO:0042742,GO:0042742,
TRAES_6AL_8360ABFA1	GO:0009535,GO:0009534,GO:0009579,GO:0019288,GO:0019252,GO:0019344,GO:0031408,GO:0009773,GO:0006364,GO:0000023,GO:0015994,GO:0006098,GO:0009657,GO:0010218,GO:0071277,GO:0019216,GO:0090333,GO:0043085,GO:0010207,
TRAES_6AL_913C45498	GO:0016301,GO:0005515,GO:0009116,GO:0016310,
TRAES_6AL_9540BE70A	GO:0009535,GO:0009507,
TRAES_6AL_AA4DC0068	GO:0006869,
TRAES_6AL_B1963D0C6	GO:0005543,GO:0016021,
TRAES_6AL_B2890DCCD	GO:0031425,
TRAES_6AL_D574D59BC	GO:0005774,GO:0005773,GO:0016021,GO:0071369,GO:0071281,GO:0071732,
TRAES_6AL_E3045120A	GO:0009960,
TRAES_6AL_E45537AFB	GO:0005215,GO:0005622,GO:0006810,GO:0005215,GO:0005622,GO:0006810,
TRAES_6AL_E5F10317D	GO:0000166,
TRAES_6AL_E7EC461BD	GO:0010090,GO:0010150,GO:0048573,GO:0009627,
TRAES_6AL_E9043D47C	GO:0009507,
TRAES_6AL_EF2EE0BB4	GO:0005515,
TRAES_6AL_FD7CB5B631	GO:0003680,GO:0003690,GO:0005634,GO:0006325,GO:0009640,GO:0010150,
TRAES_6AS_04F2C4A16	GO:0032777,
TRAES_6AS_056495771	GO:0006914,
TRAES_6AS_067073137	GO:0005886,
TRAES_6AS_0DED4DD5A	GO:0005739,
TRAES_6AS_11FB5D3A9	GO:0004017,GO:0006366,GO:0046939,GO:0000394,GO:0055114,GO:0009826,GO:0080186,
TRAES_6AS_1839515B3	GO:0009506,GO:0006914,
TRAES_6AS_1B66DFC37	GO:0010264,
TRAES_6AS_2443AA073	GO:0005886,
TRAES_6AS_24BBF81DB	GO:0005215,GO:0005622,GO:0006810,
TRAES_6AS_25D5CCDF7	GO:0005886,GO:0016021,
TRAES_6AS_2EE9D7E62	GO:0016021,
TRAES_6AS_2F3851D97	GO:0005515,
TRAES_6AS_33690B236	GO:0051753,
TRAES_6AS_3919B7243	GO:0051707,
TRAES_6AS_3994EE3C4	GO:0009506,
TRAES_6AS_3DD074B5D	GO:0005515,
TRAES_6AS_47F4AF32D	GO:0000302,GO:0010039,GO:0055072,
TRAES_6AS_4A7414EA9	GO:0009507,
TRAES_6AS_5133A3E43	GO:0005774,GO:0009536,
TRAES_6AS_522122669	GO:0009073,
TRAES_6AS_551C0D112	GO:0006396,GO:0000278,GO:0006396,GO:0000278,
TRAES_6AS_601030222	GO:0005730,GO:0009651,GO:0009737,
TRAES_6AS_629B39DCF	GO:0005524,
TRAES_6AS_62C8C07B6	GO:0043621,GO:0009706,GO:0009507,GO:0009941,GO:0031357,GO:0006457,GO:0010020,GO:0010207,
TRAES_6AS_6EE0B0E1D	GO:0006633,
TRAES_6AS_74BFE0D2D	GO:0005774,GO:0005783,GO:0016021,GO:0008305,GO:0006486,GO:0007160,
TRAES_6AS_751BB3A17	GO:0009507,GO:0050832,GO:0009751,
TRAES_6AS_845A2FBF3	GO:0005515,
TRAES_6AS_84C92EC67	GO:0051011,GO:0005876,GO:0000226,GO:0000911,
TRAES_6AS_85133E85F	GO:0005515,
TRAES_6AS_87F52F98E	GO:0005768,
TRAES_6AS_8DF66BB71	GO:0005515,
TRAES_6AS_912DA59AA	GO:0004647,GO:0006564,
TRAES_6AS_97F4D73A5	GO:0005515,
TRAES_6AS_9B4BB70A5	GO:0003824,GO:0008152,
TRAES_6AS_9B631E9AF	GO:0019761,GO:0016117,GO:0046777,
TRAES_6AS_9DDF8E4CB	GO:0005515,
TRAES_6AS_A2B4E1C84	GO:0006457,GO:0009408,GO:0009644,GO:0042542,
TRAES_6AS_A363FB33E	GO:0005773,
TRAES_6AS_A4F46DED6	GO:0006626,
TRAES_6AS_A80B0526C	GO:0005515,
TRAES_6AS_A86274C4F	GO:0005886,GO:0016021,
TRAES_6AS_A883BC2B1	GO:0009506,GO:0009505,GO:0000904,GO:0010054,GO:0009826,
TRAES_6AS_A9E51FA04	GO:0008233,GO:0005829,GO:0006541,GO:0019760,GO:0008233,GO:0005829,GO:0006541,GO:0019760,
TRAES_6AS_ABC65BD89	GO:0005886,GO:0016021,
TRAES_6AS_C9B5E2528	GO:0005515,
TRAES_6AS_CC42F106A	GO:0005515,GO:0010154,GO:0009790,
TRAES_6AS_D49E14BD2	GO:0009507,GO:0009570,GO:0010207,
TRAES_6AS_D81B63B06	GO:0048208,
TRAES_6AS_DE48A94D8	GO:0003674,
TRAES_6AS_E19A617F5	GO:0008236,GO:0042720,GO:0006627,GO:0006508,GO:0008236,GO:0006508,
TRAES_6AS_E5666AE7C	GO:0004792,GO:0005737,
TRAES_6AS_E600231F2	GO:0005515,GO:0008380,GO:0009737,
TRAES_6AS_E71EAAD88	GO:0016787,GO:0008270,GO:0005622,
TRAES_6AS_EAC9364C7	GO:0008526,GO:0035619,GO:0009908,GO:0010053,GO:0048768,GO:0006810,
TRAES_6AS_EAE7F2FC4	GO:0005515,
TRAES_6AS_EE13BE86E	GO:0009408,GO:0009644,GO:0042542,
TRAES_6AS_F88248906	GO:0004871,GO:0000271,GO:0046777,GO:0016567,GO:0009638,GO:0043481,GO:0009932,GO:0048767,GO:0009637,GO:0009785,GO:0010155,GO:0010817,GO:0009832,GO:0009664,
TRAES_6AS_F913347E9	GO:0046982,GO:0005829,GO:0042819,
TRAES_6AS_FB1249AB4	GO:0005634,GO:0005829,GO:0009620,
TRAES_6AS_FB2709E0E	GO:0016758,GO:0008152,
TRAES_6AS_FD65321D0	GO:0005515,
TRAES_6AS_FD6AE4DD4	GO:0051743,GO:0005739,GO:0009941,GO:0005829,GO:0009814,GO:0010363,GO:0043067,
TRAES_6AS_FD8F6B539	GO:0007568,
TRAES_6BL_0EB26CBBE	GO:0005515,
TRAES_6BL_1B91DBD42	GO:0005515,
TRAES_6BL_254FB9520	GO:0005488,GO:0009506,GO:0005829,
TRAES_6BL_52A4FFC031	GO:0005515,GO:0005515,
TRAES_6BL_669A80EBF	GO:0016021,GO:0006810,
TRAES_6BL_7A1489BF0	GO:0009658,GO:0009651,GO:0009737,
TRAES_6BL_8230A57B1	GO:0003674,
TRAES_6BL_8E27002C6	GO:0003677,
TRAES_6BL_E6ECAAF0B	GO:0005886,
TRAES_6BL_E8F3B2953	GO:0005515,
TRAES_6BL_FBAB7B43C	GO:0003674,
TRAES_6BS_0ABCF17E5	GO:0045892,
TRAES_6BS_5A04207B4	GO:0004015,GO:0004141,GO:0005524,GO:0000287,GO:0030170,GO:0005739,GO:0009102,GO:0006260,GO:0051567,GO:0006270,GO:0008283,GO:0006275,GO:0051726,
TRAES_6DL_00DC8C848	GO:0005576,GO:0019953,
TRAES_6DL_036A01718	GO:0005515,GO:0051260,
TRAES_6DL_037954803	GO:0010287,GO:0009718,
TRAES_6DL_07A4AFD0C	GO:0008150,
TRAES_6DL_0C9A044AA	GO:0005338,GO:0000139,GO:0016021,GO:0055085,GO:0015780,GO:0005338,GO:0000139,GO:0016021,GO:0055085,GO:0015780,
TRAES_6DL_13E97DD1B	GO:0016021,
TRAES_6DL_16279F989	GO:0003677,
TRAES_6DL_181DE87D6	GO:0009651,GO:0009737,
TRAES_6DL_18D8D6502	GO:0004806,GO:0005773,GO:0006629,
TRAES_6DL_2440ED50B	GO:0005774,GO:0009506,GO:0005773,GO:0042538,GO:0009416,
TRAES_6DL_24CA389BD	GO:0042406,GO:0005829,GO:0006623,GO:0006888,
TRAES_6DL_26DDCA106	GO:0006351,GO:0006355,
TRAES_6DL_2AD1249D8	GO:0005794,
TRAES_6DL_2B9EB1505	GO:0031425,
TRAES_6DL_2F10CE849	GO:0016021,GO:0016021,
TRAES_6DL_3070121FB	GO:0005515,
TRAES_6DL_32BCCED8B	GO:0004553,GO:0005975,
TRAES_6DL_35EB0EB62	GO:0003743,GO:0006413,
TRAES_6DL_390A74340	GO:0009062,
TRAES_6DL_3DAA50E2D	GO:0003674,
TRAES_6DL_42031E7E4	GO:0005515,GO:0016556,GO:0010075,
TRAES_6DL_44B6FE7CF	GO:0008270,
TRAES_6DL_47C24144A	GO:0005618,
TRAES_6DL_4E9ADFC33	GO:0006457,GO:0009408,GO:0009644,GO:0042542,
TRAES_6DL_513D2129F	GO:0080101,GO:0043231,GO:0008654,GO:0006644,
TRAES_6DL_5282E0007	GO:0004190,GO:0006508,
TRAES_6DL_55AA44312	GO:0035252,GO:0005768,GO:0045489,GO:0010398,GO:0035252,GO:0005768,GO:0045489,GO:0010398,
TRAES_6DL_560938816	GO:0009506,GO:0000712,
TRAES_6DL_569FCEEC5	GO:0003700,GO:0003677,GO:0005634,GO:0006351,GO:0034605,GO:0071497,GO:0009753,GO:0009751,GO:0045893,GO:0006355,
TRAES_6DL_5A6BA7845	GO:0003674,
TRAES_6DL_5A9314D3D	GO:0006869,
TRAES_6DL_5BACA3AAF	GO:0010207,
TRAES_6DL_5DE35B12C	GO:0005773,
TRAES_6DL_5E941F383	GO:0003674,
TRAES_6DL_6055CD952	GO:0005515,GO:0005515,
TRAES_6DL_68B5BD881	GO:0008289,GO:0005886,GO:0006869,
TRAES_6DL_6D009A115	GO:0008150,
TRAES_6DL_6EF484133	GO:0008270,
TRAES_6DL_6FB6945BD1	GO:0005515,
TRAES_6DL_70288AD38	GO:0008150,
TRAES_6DL_73E744F7D	GO:0005515,
TRAES_6DL_742047BBC	GO:0003674,GO:0003674,
TRAES_6DL_765C26F04	GO:0005515,
TRAES_6DL_78812C0F5	GO:0005515,
TRAES_6DL_82342E3BE	GO:0005774,GO:0009507,GO:0005730,GO:0005747,GO:0009505,GO:0007005,GO:0048527,GO:0016049,GO:0009651,GO:0009733,GO:0071731,
TRAES_6DL_8348C51D7	GO:0005515,
TRAES_6DL_850266B2A	GO:0005634,GO:0010311,
TRAES_6DL_8557FAE35	GO:0005515,GO:0008380,
TRAES_6DL_87C2CC844	GO:0009941,
TRAES_6DL_89FAC89D4	GO:0009506,GO:0005794,GO:0009505,GO:0005829,GO:0050832,
TRAES_6DL_8BB85068F	GO:0005681,GO:0000398,GO:0000387,
TRAES_6DL_8C9B1AD8A	GO:0003723,GO:0005730,GO:0009165,GO:0034968,GO:0009909,
TRAES_6DL_8DC26E935	GO:0016021,
TRAES_6DL_925C3305A	GO:0005515,
TRAES_6DL_93E89D269	GO:0009507,GO:0005829,GO:0009507,GO:0005829,
TRAES_6DL_94DAE0F8E	GO:0016021,GO:0009624,
TRAES_6DL_95223E1E7	GO:0016592,GO:0045492,GO:0010413,GO:0006487,
TRAES_6DL_959FB7C16	GO:0005515,
TRAES_6DL_99FFA6BF9	GO:0009535,GO:0009534,
TRAES_6DL_A0A80724C	GO:0005783,
TRAES_6DL_A2EEFE47E	GO:0005471,GO:0005507,GO:0005743,GO:0009507,GO:0005730,GO:0009941,GO:0016021,GO:0005618,GO:0055085,GO:0015865,GO:0006810,
TRAES_6DL_A5CBE67C5	GO:0003677,GO:0005634,GO:0006351,GO:0006355,
TRAES_6DL_A81DB821C	GO:0004177,GO:0006508,
TRAES_6DL_A923D8085	GO:0004091,GO:0009793,
TRAES_6DL_AD480EAB0	GO:0005515,
TRAES_6DL_B43123E8D	GO:0005543,
TRAES_6DL_B6BFDFB69	GO:0005515,
TRAES_6DL_B8E1DF3CF	GO:0003674,
TRAES_6DL_BC97E6C40	GO:0004190,GO:0006508,
TRAES_6DL_C0148F723	GO:0005515,
TRAES_6DL_C20FB9D01	GO:0016787,GO:0005525,GO:0016021,
TRAES_6DL_C344029BF	GO:0016021,
TRAES_6DL_C593A4982	GO:0016310,
TRAES_6DL_C6C4DD608	GO:0009535,GO:0009507,GO:0010598,GO:0019252,GO:0009853,GO:0015995,GO:0009773,GO:0006364,GO:0000023,GO:0006098,GO:0030003,GO:0070838,
TRAES_6DL_C6DB8A2B8	GO:0005515,GO:0005886,
TRAES_6DL_C957FA95D	GO:0003735,GO:0005840,GO:0005622,GO:0006412,
TRAES_6DL_C998EE8BE1	GO:0016556,
TRAES_6DL_C9F2D17A5	GO:0003674,
TRAES_6DL_CAEE80DA0	GO:0009507,
TRAES_6DL_CE204FBC0	GO:0009793,GO:0009793,GO:0009793,
TRAES_6DL_D2FC46214	GO:0005515,
TRAES_6DL_D365660F9	GO:0005886,GO:0009506,
TRAES_6DL_D396E3AE9	GO:0051744,GO:0000166,GO:0009507,GO:0009941,GO:0009534,GO:0019288,GO:0009073,GO:0019344,GO:0015995,GO:0006636,GO:0006364,GO:0006098,GO:0009965,GO:0030154,GO:0045893,
TRAES_6DL_D8236C142	GO:0016788,GO:0016788,
TRAES_6DL_D86C86CEF	GO:0009507,
TRAES_6DL_D8FAF314B	GO:0005515,
TRAES_6DL_D9F5169D4	GO:0005524,GO:0005774,GO:0009507,
TRAES_6DL_DB3C9A55F	GO:0005515,
TRAES_6DL_E05A76772	GO:0016021,
TRAES_6DL_EAE50C5DD	GO:0005634,GO:0009826,GO:0010218,
TRAES_6DL_EEF520CBE	GO:0046786,
TRAES_6DL_F0143F70C	GO:0003700,GO:0003677,GO:0005634,GO:0006351,GO:0009631,GO:0045893,GO:0006355,
TRAES_6DL_F06F9895B	GO:0005515,
TRAES_6DL_F23591A45	GO:0005768,GO:0030244,GO:0045489,GO:0009827,GO:0005768,GO:0030244,GO:0045489,GO:0009827,
TRAES_6DL_F529E9C11	GO:0005739,
TRAES_6DL_FD5BBDF0C	GO:0016021,GO:0006810,
TRAES_6DS_08F52DEBD	GO:0005507,GO:0009507,GO:0005730,GO:0005753,GO:0009555,
TRAES_6DS_0A9DA46CE	GO:0060918,
TRAES_6DS_1C92A445F	GO:0005515,
TRAES_6DS_2593088B3	GO:0042803,GO:0000785,GO:0009649,GO:0010224,
TRAES_6DS_25E8DB88B	GO:0005774,
TRAES_6DS_2F56AA4F3	GO:0030244,GO:0048193,
TRAES_6DS_3034CB2BF	GO:0016020,
TRAES_6DS_3C4DACF31	GO:0003700,GO:0003682,GO:0009506,GO:0043687,GO:0045893,GO:0006355,GO:0003700,GO:0003682,GO:0009506,GO:0043687,GO:0045893,GO:0006355,
TRAES_6DS_436016F7E	GO:0005874,GO:0007067,
TRAES_6DS_4E0833FB1	GO:0016592,GO:0048441,GO:0045892,GO:0010219,GO:0048510,
TRAES_6DS_4EF69F6E8	GO:0005884,GO:0045010,
TRAES_6DS_4F35889C0	GO:0016788,GO:0005771,GO:0030904,GO:0001881,GO:0006623,
TRAES_6DS_51C692BC1	GO:0004525,GO:0016075,
TRAES_6DS_55A9B36EB	GO:0009506,
TRAES_6DS_58E0E9986	GO:0003674,
TRAES_6DS_5B092D231	GO:0005524,
TRAES_6DS_5C6F70C32	GO:0003674,
TRAES_6DS_5D692576D	GO:0031966,GO:0045271,GO:0005747,
TRAES_6DS_6ECD63B95	GO:0005849,GO:0010228,GO:0009908,GO:0048827,GO:0005849,GO:0010228,GO:0009908,GO:0048827,
TRAES_6DS_6F0319514	GO:0043531,GO:0006952,
TRAES_6DS_7430643D6	GO:0005515,
TRAES_6DS_752205EA5	GO:0009535,GO:0009507,GO:0009941,GO:0009570,
TRAES_6DS_7F5EAFD9A	GO:0005507,GO:0005829,
TRAES_6DS_867AADD74	GO:0010048,
TRAES_6DS_87E976BFC	GO:0009507,
TRAES_6DS_8D580A93D	GO:0046872,GO:0009535,GO:0009507,GO:0009534,GO:0010287,GO:0009579,GO:0009765,
TRAES_6DS_8FBD67A01	GO:0005515,
TRAES_6DS_92189B3A8	GO:0008380,GO:0009737,
TRAES_6DS_9256A6D24	GO:0005886,GO:0016021,
TRAES_6DS_9B131DF5D	GO:0005515,
TRAES_6DS_9C50DA0DE	GO:0003674,
TRAES_6DS_9E854E701	GO:0009507,GO:0002103,GO:0009657,
TRAES_6DS_9ED841904	GO:0005829,
TRAES_6DS_A4316050C	GO:0003680,GO:0010228,GO:0009640,
TRAES_6DS_A9E719CC8	GO:0005515,
TRAES_6DS_AD8A45E1C	GO:0005515,GO:0019005,GO:0009723,GO:0019005,GO:0009723,
TRAES_6DS_B0201AFBC	GO:0000175,GO:0005634,GO:0005737,GO:0010025,GO:0000175,GO:0005634,GO:0005737,GO:0010025,
TRAES_6DS_B73BE95F4	GO:0016021,
TRAES_6DS_B92ECDC49	GO:0030915,GO:0005634,GO:0006281,GO:0030915,GO:0005634,GO:0006281,
TRAES_6DS_BDFEA01CE	GO:0017111,GO:0005524,GO:0009875,GO:0009553,GO:0010183,
TRAES_6DS_C01E12F20	GO:0046982,GO:0003743,GO:0005669,GO:0005634,GO:0006352,GO:0006413,GO:0009867,GO:0010104,
TRAES_6DS_C48509C38	GO:0003690,GO:0009330,GO:0051276,GO:0042023,GO:0010090,GO:0048364,GO:0009913,GO:0030307,GO:0003690,GO:0009330,GO:0051276,GO:0042023,GO:0010090,GO:0048367,GO:0009913,GO:0030307,
TRAES_6DS_CE3BFF59F	GO:0032783,GO:0006355,
TRAES_7AL_00EA86095	GO:0004386,GO:0005524,GO:0003677,
TRAES_7AL_0BBC595C9	GO:0005515,
TRAES_7AL_0F5CB8E77	GO:0003674,
TRAES_7AL_184C5BD7D	GO:0005515,
TRAES_7AL_1A2E3CC902	GO:0005886,
TRAES_7AL_291471D52	GO:0052684,GO:0042803,GO:0030170,GO:0000162,
TRAES_7AL_2B74F643C	GO:0016779,
TRAES_7AL_3A7F35B26	GO:0006487,GO:0048573,
TRAES_7AL_3C64D2D5B	GO:0005506,GO:0051536,GO:0016226,
TRAES_7AL_3E918FB63	GO:0005515,
TRAES_7AL_41C5592C4	GO:0005524,GO:0005885,GO:0005856,GO:0005829,GO:0030833,GO:0010090,GO:0009825,GO:0034314,
TRAES_7AL_554AA053B	GO:0005515,
TRAES_7AL_70C1B2A08	GO:0009507,
TRAES_7AL_72A908F12	GO:0080124,GO:0009507,GO:0015996,
TRAES_7AL_74954F70D	GO:0005515,
TRAES_7AL_8A14B843A	GO:0005515,
TRAES_7AL_8C73DEC63	GO:0005515,
TRAES_7AL_9651E2360	GO:0005739,
TRAES_7AL_976D6E1B9	GO:0005886,
TRAES_7AL_B454397E7	GO:0046872,
TRAES_7AL_CA59B4626	GO:0009941,
TRAES_7AL_EDA7F10C4	GO:0005515,
TRAES_7AS_0BE651186	GO:0005886,GO:0005783,
TRAES_7AS_0C6DA60D5	GO:0005515,GO:0005739,
TRAES_7AS_0DBFD4657	GO:0005515,
TRAES_7AS_1D5D7EEBF	GO:0003777,GO:0008017,GO:0005524,GO:0005871,GO:0007018,
TRAES_7AS_1F85EE3BC	GO:0009507,GO:0009941,
TRAES_7AS_25FE91D97	GO:0004806,GO:0004091,GO:0005516,GO:0005886,GO:0016042,GO:0006629,
TRAES_7AS_26CAC27FF	GO:0016021,
TRAES_7AS_34AF6845D1	GO:0005634,GO:0010016,GO:0009926,GO:0009414,GO:0009416,GO:0009934,
TRAES_7AS_375771130	GO:0003676,
TRAES_7AS_4EC7D579E	GO:0016021,
TRAES_7AS_50658A1BA	GO:0050897,GO:0009507,GO:0080156,GO:0016554,GO:0050897,GO:0009507,GO:0080156,GO:0016554,
TRAES_7AS_54BAE64B5	GO:0005515,GO:0048046,GO:0009506,GO:0009507,GO:0005618,GO:0009411,GO:0042493,
TRAES_7AS_6C725390E	GO:0008270,
TRAES_7AS_6EB9366BA	GO:0005739,
TRAES_7AS_70CBDDEA3	GO:0009535,GO:0009507,GO:0009941,GO:0009534,GO:0019252,GO:0000023,GO:0009965,GO:0030154,GO:0010207,
TRAES_7AS_7C45BF3DD	GO:0003964,GO:0003723,GO:0006914,GO:0006278,
TRAES_7AS_8336BE8C1	GO:0008270,
TRAES_7AS_836BBBB75	GO:0005886,GO:0016021,
TRAES_7AS_90DEFF0A2	GO:0003735,GO:0005840,GO:0005622,GO:0006412,
TRAES_7AS_94BEBA950	GO:0009506,GO:0009807,
TRAES_7AS_9C7A4ADB0	GO:0031072,GO:0031072,
TRAES_7AS_B13C1262C	GO:0005634,GO:0005789,GO:0010090,GO:0009825,GO:0045893,
TRAES_7AS_B2F0AB564	GO:0004672,GO:0005524,GO:0005886,GO:0009506,GO:0046658,GO:0009505,GO:0006468,GO:0009737,
TRAES_7AS_BD1F4F597	GO:0005515,
TRAES_7AS_CB4653E3A	GO:0009269,
TRAES_7AS_D867B319B	GO:0017111,GO:0005524,GO:0009507,
TRAES_7AS_DAEA48E2C	GO:0005886,GO:0009506,GO:0016021,
TRAES_7AS_DF9A9B7BF1	GO:0045735,
TRAES_7AS_E16A1E800	GO:0005249,GO:0005515,GO:0008076,GO:0006813,GO:0051260,
TRAES_7AS_E9BD9FD94	GO:0031011,
TRAES_7AS_E9EC883FD	GO:0008270,
TRAES_7AS_F91D8701E	GO:0009506,GO:0010286,GO:0009751,
TRAES_7AS_F9453680B	GO:0005777,
TRAES_7BL_21193214B	GO:0046983,
TRAES_7BL_29373F438	GO:0003674,
TRAES_7BL_4CE212C65	GO:0031969,GO:0009507,GO:0009941,GO:0006631,
TRAES_7BL_669F52E39	GO:0003674,GO:0003674,
TRAES_7BL_995B43CFA	GO:0005774,GO:0005773,GO:0016021,
TRAES_7BL_C3C8C190B	GO:0005515,
TRAES_7BL_CEFC830AA	GO:0005515,
TRAES_7BL_D618A53A2	GO:0005774,GO:0005773,GO:0016021,
TRAES_7BL_E0E018397	GO:0003674,
TRAES_7BL_F5F8999DD	GO:0009062,GO:0009062,
TRAES_7BS_21452C8B9	GO:0003824,GO:0015824,
TRAES_7BS_3082E5A3C	GO:0003777,GO:0008017,GO:0005524,GO:0005871,GO:0007018,
TRAES_7BS_4D6B6C6EB	GO:0042538,GO:0009737,GO:0042538,GO:0009737,
TRAES_7BS_57BAB92B4	GO:0005886,GO:0009506,GO:0000145,GO:0005829,GO:0048354,GO:0006904,GO:0009860,GO:0009846,GO:0015031,
TRAES_7BS_8041DA637	GO:0009535,GO:0009507,GO:0010287,
TRAES_7BS_85FA8E828	GO:0005829,GO:0006457,GO:0048448,GO:0009880,GO:0009965,GO:0009555,GO:0009408,
TRAES_7BS_91853F548	GO:0008270,
TRAES_7BS_A073543121	GO:0008168,GO:0032259,
TRAES_7BS_B7920BA19	GO:0005829,
TRAES_7BS_BA93A05F0	GO:0031966,GO:0005739,GO:0005747,
TRAES_7BS_CDC11845E	GO:0005515,GO:0005634,GO:0005829,
TRAES_7BS_EC4604E92	GO:0005739,
TRAES_7BS_F71586326	GO:0005829,
TRAES_7BS_F77C7E591	GO:0003674,
TRAES_7BS_FD2B2DACD	GO:0046872,GO:0005739,GO:0015031,
TRAES_7DL_04379C790	GO:0005515,
TRAES_7DL_0442F5433	GO:0016301,GO:0005515,GO:0016310,
TRAES_7DL_051BD36B8	GO:0016788,GO:0005515,
TRAES_7DL_06D6A88ED	GO:0030060,GO:0006108,GO:0005975,GO:0055114,
TRAES_7DL_089E8E39D1	GO:0004190,GO:0048046,GO:0006508,
TRAES_7DL_0D01F15FF	GO:0006869,
TRAES_7DL_0D3CC900F	GO:0005515,GO:0005515,
TRAES_7DL_1150DF5EF	GO:0005515,
TRAES_7DL_12C8D338E	GO:0055114,
TRAES_7DL_1654C8A74	GO:0003700,GO:0043565,GO:0005634,GO:0010227,GO:0090470,GO:0009640,GO:0010371,GO:0006355,GO:0008285,
TRAES_7DL_17BEE8574	GO:0015088,GO:0042803,GO:0009941,GO:0006875,GO:0034755,GO:0045037,
TRAES_7DL_21CF93B30	GO:0005524,GO:0006457,
TRAES_7DL_21D800790	GO:0005886,GO:0016021,
TRAES_7DL_2490C1608	GO:0005515,
TRAES_7DL_2623B1301	GO:0042803,GO:0005886,GO:0016021,GO:0048226,GO:0007043,GO:0042545,
TRAES_7DL_26A711F5B	GO:0005886,
TRAES_7DL_2AB5085D41	GO:0005515,
TRAES_7DL_2CC8CE29E	GO:0008289,GO:0031225,GO:0006869,
TRAES_7DL_2F59711E6	GO:0016787,
TRAES_7DL_30B685267	GO:0015171,GO:0016021,GO:0003333,GO:0080167,GO:0043090,GO:0015171,GO:0016021,GO:0003333,GO:0080167,GO:0043090,
TRAES_7DL_322B90BB1	GO:0006869,
TRAES_7DL_32AC0405A	GO:0005515,
TRAES_7DL_35DFF1FCF	GO:0009535,GO:0009507,GO:0009941,GO:0009533,GO:0009570,GO:0031977,GO:0046686,
TRAES_7DL_377AF30FF	GO:0015171,GO:0016021,GO:0003333,GO:0006865,
TRAES_7DL_3A36F1040	GO:0005515,
TRAES_7DL_3B8CB9B2E	GO:0051753,GO:0009294,GO:0009617,
TRAES_7DL_3CA55A18E	GO:0005515,
TRAES_7DL_3E33C1525	GO:0005874,GO:0007067,
TRAES_7DL_3E770E98B	GO:0016757,
TRAES_7DL_42B4727C4	GO:0005515,GO:0019005,GO:0005634,GO:0009723,
TRAES_7DL_46A4DB1C5	GO:0005886,GO:0035265,GO:0051302,
TRAES_7DL_4E1941E5D	GO:0005515,
TRAES_7DL_50ED7AFF4	GO:0005886,GO:0005886,
TRAES_7DL_51CA70B80	GO:0042803,GO:0008270,GO:0009507,GO:0009941,GO:0009570,GO:0005829,GO:0052837,GO:0018131,GO:0009228,GO:0006974,
TRAES_7DL_5383AC7EF	GO:0005515,
TRAES_7DL_54B2A4017	GO:0080167,
TRAES_7DL_552531E82	GO:0016530,GO:0016021,GO:1901562,GO:0006810,GO:0016021,GO:1901562,GO:0006810,GO:0016530,GO:0016021,GO:1901562,GO:0006810,
TRAES_7DL_56EA43DEF	GO:0004632,GO:0015937,
TRAES_7DL_5899E3C98	GO:0008270,GO:0005768,
TRAES_7DL_598B24C1C	GO:0009535,GO:0009507,GO:0009941,
TRAES_7DL_5C895AA41	GO:0005515,
TRAES_7DL_63118F92C	GO:0005886,GO:0005634,GO:0016021,GO:0005829,GO:0006810,
TRAES_7DL_67A7A5859	GO:0005515,
TRAES_7DL_6D7A04832	GO:0009507,GO:0009941,GO:0009570,GO:1900865,
TRAES_7DL_6DAC225CF	GO:0005783,
TRAES_7DL_6DED82C73	GO:0005515,
TRAES_7DL_6F84F387C	GO:0005886,GO:0009506,GO:0016021,
TRAES_7DL_70C90198F	GO:0005634,GO:0050665,GO:0016926,GO:0045132,GO:0031048,GO:0042138,GO:0010228,GO:0009887,GO:0009888,GO:0010638,GO:0033044,
TRAES_7DL_724B0EB02	GO:0004348,GO:0005886,GO:0005773,GO:0016021,GO:0006680,GO:0006629,
TRAES_7DL_7380148C4	GO:0005515,
TRAES_7DL_742035D51	GO:0005739,GO:0006661,
TRAES_7DL_77A674B79	GO:0006979,
TRAES_7DL_824BFE90C	GO:0003700,GO:0003677,GO:0006261,GO:0006355,
TRAES_7DL_83767DD94	GO:0009658,
TRAES_7DL_83ECC6390	GO:0004842,GO:0008270,GO:0016567,
TRAES_7DL_83F0C4C65	GO:0046872,
[truncated: 141 more rows]
