# Supplementary material for: Enrichment of Triticum aestivum gene annotations using ortholog cliques and gene ontologies in other plants
Source: BMC Genomics. 2015 Apr 15;16(1):299. doi: 10.1186/s12864-015-1496-2 (PMC4426649; doi:10.1186/s12864-015-1496-2)
Supplement: Additional file 5: — GO term assignments for genes in the cliques of size 10. The Excel file contains 2 tables in separate worksheets. First table includes existing and new GO terms associated with wheat genes in 13 cliques of size 10. Second table provides detailed information such as GO graph depth, GO score, GO graph path and description for each GO term associated with the 13 wheat genes in cliques of size 10. [file 12864_2015_1496_MOESM5_ESM.xls]

## Sheet: Existing and new GO terms
Existing and new GO terms associated with wheat genes in the 13 cliques of size 10
Wheat gene Ensembl ID	Existing GO terms	New GO terms
TRAES_1AS_A25EED9EA	GO:0016817, GO:0016818, GO:0004003, GO:0008026, GO:0005524, GO:0003676, GO:0003677, GO:0005634, GO:0006139,	GO:0000724, GO:0000394, GO:0006366, GO:0043687, GO:0042542, GO:0010286, GO:0009644, GO:0045893, GO:0006355,
TRAES_3B_90F2B79E9	GO:0016627, GO:0016021, GO:0005737, GO:0006629,	GO:0019166, GO:0009922, GO:0005886, GO:0005783, GO:0046520, GO:0016126, GO:0007030, GO:0006816, GO:0009651,
TRAES_4BS_2159A428F	GO:0009507, GO:0009570,	none
TRAES_4DL_11B05CF85	GO:0016020,	GO:0016021, GO:0006623,
TRAES_6AS_87906149C	GO:0009535, GO:0009507, GO:0009570, GO:0010275,	GO:0016226, GO:0009073,
TRAES_6AS_AD173C5A3	GO:0008168,	GO:0005634, GO:0032259, GO:0007623, GO:0048573,
TRAES_6AS_E6DEE586C	GO:0016462, GO:0003922, GO:0004066, GO:0005524, GO:0006529, GO:0006177, GO:0006164,	GO:0005829, GO:0001510, GO:0009220, GO:0006606,
TRAES_6AS_FD8F6B539	none	GO:0007568,
TRAES_7DL_439CC6EA0	GO:0017111, GO:0016887, GO:0000166, GO:0005524, GO:0016020, GO:0005886, GO:0010584, GO:0010152, GO:0009555,	GO:0006200,
TRAES_7DL_659883F3D	GO:0003964, GO:0003723, GO:0006278, GO:0006397,	GO:0005739, GO:0000374, GO:0010228, GO:0009845, GO:0090351,
TRAES_7DL_96FFFB41E	GO:0005515, GO:0000987, GO:0005634, GO:0043985, GO:0010030,	GO:0006626, GO:0007166, GO:0006355, GO:0009909,
TRAES_7DS_8020BEEC2	GO:0003755, GO:0003682, GO:0005515, GO:0042393, GO:0005634, GO:0006457, GO:0048440, GO:0048443, GO:0048453, GO:0010305, GO:0009933, GO:0010358, GO:0010338, GO:0031060, GO:0010082, GO:0009909,	GO:0050660, GO:0080008, GO:0051567, GO:0006312, GO:0006396, GO:0000413, GO:0016567, GO:0010388, GO:0055114, GO:0006325, GO:0000278, GO:0031047, GO:0045454, GO:0000085, GO:0045010, GO:0071555, GO:0048451, GO:0009845, GO:0009855, GO:0010090, GO:0009640, GO:0010074, GO:0048765, GO:0009888, GO:0006606, GO:0050826, GO:0043247, GO:0010332, GO:0010182, GO:0019915, GO:0006406, GO:0045893, GO:0006355, GO:…
TRAES_7DS_E3B38CA36	none	GO:0003743, GO:0009507, GO:0009534, GO:0016117, GO:0019288, GO:0019684, GO:0006364, GO:0010114, GO:0010207,

## Sheet: GO term assignments and annot
Characterisation of GO terms associated with the 13 wheat genes in the cliques of size 10
OCL	GO Graph Depth	Wheat Ensembl Plants Gene ID	GO Score	Label	Go Term	Path to GO Term	GO Term Description
1	6	TRAES_7DS_8020BEEC2	4.31667	original	GO:0003755	<root>,GO:0003674,GO:0003824,GO:0016853,GO:0016859	peptidyl-prolyl cis-trans isomerase activity
1	4	TRAES_7DS_8020BEEC2	4.31667	original	GO:0003682	<root>,GO:0003674,GO:0005488	chromatin binding
1	4	TRAES_7DS_8020BEEC2	4.31667	original	GO:0005515	<root>,GO:0003674,GO:0005488	protein binding
1	5	TRAES_7DS_8020BEEC2	4.31667	original	GO:0042393	<root>,GO:0003674,GO:0005488,GO:0005515	histone binding
1	6	TRAES_7DS_8020BEEC2	0.5	new	GO:0050660	<root>,GO:0003674,GO:0005488,GO:0036094,GO:0000166	flavin adenine dinucleotide binding
1	7	TRAES_7DS_8020BEEC2	0.95	new	GO:0080008	<root>,GO:0005575,GO:0032991,GO:0043234,GO:0000151,GO:0031461	Cul4-RING ubiquitin ligase complex
1	6	TRAES_7DS_8020BEEC2	4.31667	original	GO:0005634	<root>,GO:0005575,GO:0043226,GO:0043227,GO:0043231	nucleus
1	9	TRAES_7DS_8020BEEC2	1.11667	new	GO:0051567	<root>,GO:0008150,GO:0008152,GO:0032259,GO:0043414,GO:0006479,GO:0016571,GO:0034968	histone H3-K9 methylation
1	8	TRAES_7DS_8020BEEC2	1.11667	new	GO:0006312	<root>,GO:0008150,GO:0008152,GO:0044237,GO:0044260,GO:0006259,GO:0006310	mitotic recombination
1	7	TRAES_7DS_8020BEEC2	1.11667	new	GO:0006396	<root>,GO:0008150,GO:0008152,GO:0044237,GO:0044260,GO:0016070	RNA processing
1	7	TRAES_7DS_8020BEEC2	4.31667	original	GO:0006457	<root>,GO:0008150,GO:0008152,GO:0044237,GO:0044260,GO:0044267	protein folding
1	10	TRAES_7DS_8020BEEC2	3.31667	new	GO:0000413	<root>,GO:0008150,GO:0008152,GO:0044237,GO:0044260,GO:0044267,GO:0006464,GO:0018193,GO:0018208	protein peptidyl-prolyl isomerization
1	10	TRAES_7DS_8020BEEC2	1.11667	new	GO:0016567	<root>,GO:0008150,GO:0008152,GO:0044237,GO:0044260,GO:0044267,GO:0006464,GO:0070647,GO:0032446	protein ubiquitination
1	11	TRAES_7DS_8020BEEC2	1.11667	new	GO:0010388	<root>,GO:0008150,GO:0008152,GO:0044237,GO:0044260,GO:0044267,GO:0006464,GO:0070647,GO:0070646,GO:0000338	cullin deneddylation
1	5	TRAES_7DS_8020BEEC2	0.5	new	GO:0055114	<root>,GO:0008150,GO:0008152,GO:0044710	oxidation-reduction process
1	7	TRAES_7DS_8020BEEC2	1.11667	new	GO:0006325	<root>,GO:0008150,GO:0009987,GO:0044763,GO:0006996,GO:0051276	chromatin organization
1	6	TRAES_7DS_8020BEEC2	1.11667	new	GO:0000278	<root>,GO:0008150,GO:0009987,GO:0044763,GO:0007049	mitotic cell cycle
1	6	TRAES_7DS_8020BEEC2	1.11667	new	GO:0031047	<root>,GO:0008150,GO:0009987,GO:0044763,GO:0016458	gene silencing by RNA
1	6	TRAES_7DS_8020BEEC2	0.5	new	GO:0045454	<root>,GO:0008150,GO:0009987,GO:0044763,GO:0019725	cell redox homeostasis
1	8	TRAES_7DS_8020BEEC2	0.95	new	GO:0000085	<root>,GO:0008150,GO:0009987,GO:0044763,GO:0022402,GO:0022403,GO:0051319	G2 phase of mitotic cell cycle
1	10	TRAES_7DS_8020BEEC2	1.11667	new	GO:0045010	<root>,GO:0008150,GO:0009987,GO:0044763,GO:0032535,GO:0030832,GO:0008064,GO:0030833,GO:0030838	actin nucleation
1	6	TRAES_7DS_8020BEEC2	1.11667	new	GO:0071555	<root>,GO:0008150,GO:0009987,GO:0044763,GO:0045229	cell wall organization
1	6	TRAES_7DS_8020BEEC2	4.31667	original	GO:0048440	<root>,GO:0008150,GO:0022414,GO:0003006,GO:0048437	carpel development
1	6	TRAES_7DS_8020BEEC2	4.31667	original	GO:0048443	<root>,GO:0008150,GO:0022414,GO:0003006,GO:0048437	stamen development
1	6	TRAES_7DS_8020BEEC2	1.11667	new	GO:0048451	<root>,GO:0008150,GO:0022414,GO:0003006,GO:0048449	petal formation
1	6	TRAES_7DS_8020BEEC2	4.31667	original	GO:0048453	<root>,GO:0008150,GO:0022414,GO:0003006,GO:0048449	sepal formation
1	5	TRAES_7DS_8020BEEC2	1.11667	new	GO:0009845	<root>,GO:0008150,GO:0032501,GO:0044707	seed germination
1	7	TRAES_7DS_8020BEEC2	4.31667	original	GO:0010305	<root>,GO:0008150,GO:0032502,GO:0007389,GO:0003002,GO:0010051	leaf vascular tissue pattern formation
1	6	TRAES_7DS_8020BEEC2	1.11667	new	GO:0009855	<root>,GO:0008150,GO:0032502,GO:0007389,GO:0009799	determination of bilateral symmetry
1	8	TRAES_7DS_8020BEEC2	1.11667	new	GO:0010090	<root>,GO:0008150,GO:0032502,GO:0009653,GO:0032989,GO:0000902,GO:0000904	trichome morphogenesis
1	5	TRAES_7DS_8020BEEC2	1.11667	new	GO:0009640	<root>,GO:0008150,GO:0032502,GO:0009791	photomorphogenesis
1	5	TRAES_7DS_8020BEEC2	1.11667	new	GO:0010074	<root>,GO:0008150,GO:0032502,GO:0019827	maintenance of meristem identity
1	6	TRAES_7DS_8020BEEC2	1.11667	new	GO:0048765	<root>,GO:0008150,GO:0032502,GO:0044767,GO:0010053	root hair cell differentiation
1	6	TRAES_7DS_8020BEEC2	4.31667	original	GO:0009933	<root>,GO:0008150,GO:0032502,GO:0044767,GO:0048532	meristem structural organization
1	6	TRAES_7DS_8020BEEC2	4.31667	original	GO:0010358	<root>,GO:0008150,GO:0032502,GO:0044767,GO:0048532	leaf shaping
1	6	TRAES_7DS_8020BEEC2	4.31667	original	GO:0010338	<root>,GO:0008150,GO:0032502,GO:0044767,GO:0048645	leaf formation
1	5	TRAES_7DS_8020BEEC2	1.11667	new	GO:0009888	<root>,GO:0008150,GO:0032502,GO:0048856	tissue development
1	6	TRAES_7DS_8020BEEC2	1.11667	new	GO:0006606	<root>,GO:0008150,GO:0044699,GO:0044765,GO:0017038	protein import into nucleus
1	6	TRAES_7DS_8020BEEC2	1.11667	new	GO:0050826	<root>,GO:0008150,GO:0050896,GO:0006950,GO:0009409	response to freezing
1	7	TRAES_7DS_8020BEEC2	1.11667	new	GO:0043247	<root>,GO:0008150,GO:0050896,GO:0006950,GO:0033554,GO:0006974	telomere maintenance in response to DNA damage
1	7	TRAES_7DS_8020BEEC2	1.11667	new	GO:0010332	<root>,GO:0008150,GO:0050896,GO:0009628,GO:0009314,GO:0010212	response to gamma radiation
1	7	TRAES_7DS_8020BEEC2	1.11667	new	GO:0010182	<root>,GO:0008150,GO:0050896,GO:0051716,GO:0007165,GO:0009756	sugar mediated signaling pathway
1	6	TRAES_7DS_8020BEEC2	1.11667	new	GO:0019915	<root>,GO:0008150,GO:0051179,GO:0033036,GO:0010876	lipid storage
1	9	TRAES_7DS_8020BEEC2	1.11667	new	GO:0006406	<root>,GO:0008150,GO:0051234,GO:0006810,GO:0046907,GO:0016482,GO:0051168,GO:0006405	mRNA export from nucleus
1	9	TRAES_7DS_8020BEEC2	1.11667	new	GO:0045893	<root>,GO:0008150,GO:0065007,GO:0050789,GO:0019222,GO:0009889,GO:0009891,GO:0010557	positive regulation of transcription, DNA-dependent
1	9	TRAES_7DS_8020BEEC2	1.11667	new	GO:0006355	<root>,GO:0008150,GO:0065007,GO:0050789,GO:0019222,GO:0009889,GO:0010556,GO:2000112	regulation of transcription, DNA-dependent
1	10	TRAES_7DS_8020BEEC2	4.31667	original	GO:0031060	<root>,GO:0008150,GO:0065007,GO:0050789,GO:0019222,GO:0031323,GO:0032268,GO:0031399,GO:0031056	regulation of histone methylation
1	8	TRAES_7DS_8020BEEC2	4.31667	original	GO:0010082	<root>,GO:0008150,GO:0065007,GO:0050789,GO:0040008,GO:0048638,GO:0010075	regulation of root meristem growth
1	7	TRAES_7DS_8020BEEC2	1.11667	new	GO:0010638	<root>,GO:0008150,GO:0065007,GO:0050789,GO:0048518,GO:0048522	positive regulation of organelle organization
1	8	TRAES_7DS_8020BEEC2	4.31667	original	GO:0009909	<root>,GO:0008150,GO:0065007,GO:0050789,GO:0050793,GO:2000026,GO:0048580	regulation of flower development
1	8	TRAES_7DS_8020BEEC2	1.11667	new	GO:0032204	<root>,GO:0008150,GO:0065007,GO:0050789,GO:0050794,GO:0033043,GO:0033044	regulation of telomere maintenance
2	8	TRAES_7DL_659883F3D	4.31667	original	GO:0003964	<root>,GO:0003674,GO:0003824,GO:0016740,GO:0016772,GO:0016779,GO:0034061	RNA-directed DNA polymerase activity
2	6	TRAES_7DL_659883F3D	4.31667	original	GO:0003723	<root>,GO:0003674,GO:0005488,GO:0097159,GO:0003676	RNA binding
2	6	TRAES_7DL_659883F3D	3.31667	new	GO:0005739	<root>,GO:0005575,GO:0043226,GO:0043227,GO:0043231	mitochondrion
2	8	TRAES_7DL_659883F3D	4.31667	original	GO:0006278	<root>,GO:0008150,GO:0008152,GO:0044237,GO:0044260,GO:0006259,GO:0006260	RNA-dependent DNA replication
2	8	TRAES_7DL_659883F3D	4.31667	original	GO:0006397	<root>,GO:0008150,GO:0008152,GO:0044237,GO:0044260,GO:0016070,GO:0006396	mRNA processing
2	11	TRAES_7DL_659883F3D	3.31667	new	GO:0000374	<root>,GO:0008150,GO:0008152,GO:0044237,GO:0044260,GO:0016070,GO:0006396,GO:0008380,GO:0000375,GO:0000377	Group III intron splicing
2	5	TRAES_7DL_659883F3D	3.31667	new	GO:0010228	<root>,GO:0008150,GO:0022414,GO:0003006	vegetative to reproductive phase transition of meristem
2	5	TRAES_7DL_659883F3D	3.31667	new	GO:0009845	<root>,GO:0008150,GO:0032501,GO:0044707	seed germination
2	5	TRAES_7DL_659883F3D	3.31667	new	GO:0090351	<root>,GO:0008150,GO:0032502,GO:0009791	seedling development
3	7	TRAES_6AS_87906149C	4.31667	original	GO:0009535	<root>,GO:0005575,GO:0016020,GO:0034357,GO:0042651,GO:0055035	chloroplast thylakoid membrane
3	7	TRAES_6AS_87906149C	4.31667	original	GO:0009507	<root>,GO:0005575,GO:0043226,GO:0043227,GO:0043231,GO:0009536	chloroplast
3	7	TRAES_6AS_87906149C	4.31667	original	GO:0009570	<root>,GO:0005575,GO:0044422,GO:0044446,GO:0044435,GO:0009532	chloroplast stroma
3	5	TRAES_6AS_87906149C	0.916667	new	GO:0016226	<root>,GO:0008150,GO:0008152,GO:0009058	iron-sulfur cluster assembly
3	7	TRAES_6AS_87906149C	0.916667	new	GO:0009073	<root>,GO:0008150,GO:0008152,GO:0044238,GO:0006520,GO:0008652	aromatic amino acid family biosynthetic process
3	9	TRAES_6AS_87906149C	4.31667	original	GO:0010275	<root>,GO:0008150,GO:0071840,GO:0016043,GO:0022607,GO:0065003,GO:0006461,GO:0043623	NAD(P)H dehydrogenase complex assembly
4	8	TRAES_7DL_439CC6EA0	4.31667	original	GO:0017111	<root>,GO:0003674,GO:0003824,GO:0016787,GO:0016817,GO:0016818,GO:0016462	nucleoside-triphosphatase activity
4	9	TRAES_7DL_439CC6EA0	4.31667	original	GO:0016887	<root>,GO:0003674,GO:0003824,GO:0016787,GO:0016817,GO:0016818,GO:0016462,GO:0017111	ATPase activity
4	5	TRAES_7DL_439CC6EA0	4.31667	original	GO:0000166	<root>,GO:0003674,GO:0005488,GO:0036094	nucleotide binding
4	9	TRAES_7DL_439CC6EA0	4.31667	original	GO:0005524	<root>,GO:0003674,GO:0005488,GO:0036094,GO:0000166,GO:0017076,GO:0030554,GO:0032559	ATP binding
4	3	TRAES_7DL_439CC6EA0	4.31667	original	GO:0016020	<root>,GO:0005575	membrane
4	4	TRAES_7DL_439CC6EA0	4.31667	original	GO:0005886	<root>,GO:0005575,GO:0016020	plasma membrane
4	10	TRAES_7DL_439CC6EA0	2.31667	new	GO:0006200	<root>,GO:0008150,GO:0008152,GO:0044238,GO:0006139,GO:0034655,GO:0009164,GO:0006152,GO:0046130	ATP catabolic process
4	7	TRAES_7DL_439CC6EA0	4.31667	original	GO:0010584	<root>,GO:0008150,GO:0009987,GO:0044763,GO:0045229,GO:0010208	pollen exine formation
4	6	TRAES_7DL_439CC6EA0	4.11667	original	GO:0010152	<root>,GO:0008150,GO:0032502,GO:0044767,GO:0021700	pollen maturation
4	5	TRAES_7DL_439CC6EA0	4.31667	original	GO:0009555	<root>,GO:0008150,GO:0032502,GO:0048856	pollen development
5	6	TRAES_6AS_AD173C5A3	4.31667	original	GO:0008168	<root>,GO:0003674,GO:0003824,GO:0016740,GO:0016741	methyltransferase activity
5	6	TRAES_6AS_AD173C5A3	1.15	new	GO:0005634	<root>,GO:0005575,GO:0043226,GO:0043227,GO:0043231	nucleus
5	4	TRAES_6AS_AD173C5A3	3.31667	new	GO:0032259	<root>,GO:0008150,GO:0008152	methylation
5	4	TRAES_6AS_AD173C5A3	1.15	new	GO:0007623	<root>,GO:0008150,GO:0048511	circadian rhythm
5	8	TRAES_6AS_AD173C5A3	1.15	new	GO:0048573	<root>,GO:0008150,GO:0050896,GO:0009628,GO:0009314,GO:0009416,GO:0009648	photoperiodism, flowering
6	5	TRAES_6AS_FD8F6B539	0.95	new	GO:0007568	<root>,GO:0008150,GO:0032502,GO:0044767	aging
7	5	TRAES_3B_90F2B79E9	4.31667	original	GO:0016627	<root>,GO:0003674,GO:0003824,GO:0016491	oxidoreductase activity, acting on the CH-CH group of donors
7	7	TRAES_3B_90F2B79E9	3.31667	new	GO:0019166	<root>,GO:0003674,GO:0003824,GO:0016491,GO:0016627,GO:0016628	trans-2-enoyl-CoA reductase (NADPH) activity
7	8	TRAES_3B_90F2B79E9	3.31667	new	GO:0009922	<root>,GO:0003674,GO:0003824,GO:0016740,GO:0016746,GO:0016747,GO:0004312	fatty acid elongase activity
7	4	TRAES_3B_90F2B79E9	3.31667	new	GO:0005886	<root>,GO:0005575,GO:0016020	plasma membrane
7	6	TRAES_3B_90F2B79E9	0.816667	new	GO:0005783	<root>,GO:0005575,GO:0043226,GO:0043227,GO:0043231	endoplasmic reticulum
7	5	TRAES_3B_90F2B79E9	4.31667	original	GO:0016021	<root>,GO:0005575,GO:0044425,GO:0031224	integral to membrane
7	5	TRAES_3B_90F2B79E9	4.31667	original	GO:0005737	<root>,GO:0005575,GO:0044464,GO:0044424	cytoplasm
7	8	TRAES_3B_90F2B79E9	0.616667	new	GO:0046520	<root>,GO:0008150,GO:0008152,GO:0006807,GO:1901564,GO:0006665,GO:0030148	sphingoid biosynthetic process
7	8	TRAES_3B_90F2B79E9	0.616667	new	GO:0016126	<root>,GO:0008150,GO:0008152,GO:0009058,GO:0044711,GO:0044283,GO:0046165	sterol biosynthetic process
7	5	TRAES_3B_90F2B79E9	4.31667	original	GO:0006629	<root>,GO:0008150,GO:0008152,GO:0044238	lipid metabolic process
7	6	TRAES_3B_90F2B79E9	0.616667	new	GO:0007030	<root>,GO:0008150,GO:0009987,GO:0044763,GO:0006996	Golgi organization
7	9	TRAES_3B_90F2B79E9	0.616667	new	GO:0006816	<root>,GO:0008150,GO:0044699,GO:0044765,GO:0006811,GO:0006812,GO:0030001,GO:0070838	calcium ion transport
7	6	TRAES_3B_90F2B79E9	0.616667	new	GO:0009651	<root>,GO:0008150,GO:0050896,GO:0006950,GO:0006970	response to salt stress
8	7	TRAES_4BS_2159A428F	4.31667	original	GO:0009507	<root>,GO:0005575,GO:0043226,GO:0043227,GO:0043231,GO:0009536	chloroplast
8	7	TRAES_4BS_2159A428F	4.31667	original	GO:0009570	<root>,GO:0005575,GO:0044422,GO:0044446,GO:0044435,GO:0009532	chloroplast stroma
9	4	TRAES_7DL_96FFFB41E	4.31667	original	GO:0005515	<root>,GO:0003674,GO:0005488	protein binding
9	10	TRAES_7DL_96FFFB41E	4.31667	original	GO:0000987	<root>,GO:0003674,GO:0005488,GO:0097159,GO:0003676,GO:0001067,GO:0000975,GO:0044212,GO:0000976	core promoter proximal region sequence-specific DNA binding
9	6	TRAES_7DL_96FFFB41E	4.31667	original	GO:0005634	<root>,GO:0005575,GO:0043226,GO:0043227,GO:0043231	nucleus
9	9	TRAES_7DL_96FFFB41E	4.31667	original	GO:0043985	<root>,GO:0008150,GO:0008152,GO:0032259,GO:0043414,GO:0006479,GO:0016571,GO:0034969	histone H4-R3 methylation
9	6	TRAES_7DL_96FFFB41E	1.11667	new	GO:0006626	<root>,GO:0008150,GO:0044699,GO:0044765,GO:0006605	protein targeting to mitochondrion
9	6	TRAES_7DL_96FFFB41E	0.95	new	GO:0007166	<root>,GO:0008150,GO:0050896,GO:0051716,GO:0007165	cell surface receptor signaling pathway
9	9	TRAES_7DL_96FFFB41E	1.11667	new	GO:0006355	<root>,GO:0008150,GO:0065007,GO:0050789,GO:0019222,GO:0009889,GO:0010556,GO:2000112	regulation of transcription, DNA-dependent
9	8	TRAES_7DL_96FFFB41E	4.31667	original	GO:0010030	<root>,GO:0008150,GO:0065007,GO:0050789,GO:0048518,GO:0051094,GO:0048582	positive regulation of seed germination
9	8	TRAES_7DL_96FFFB41E	1.11667	new	GO:0009909	<root>,GO:0008150,GO:0065007,GO:0050789,GO:0050793,GO:2000026,GO:0048580	regulation of flower development
10	7	TRAES_6AS_E6DEE586C	4.31667	original	GO:0016462	<root>,GO:0003674,GO:0003824,GO:0016787,GO:0016817,GO:0016818	pyrophosphatase activity
10	7	TRAES_6AS_E6DEE586C	4.31667	original	GO:0003922	<root>,GO:0003674,GO:0003824,GO:0016874,GO:0016879,GO:0016884	GMP synthase (glutamine-hydrolyzing) activity
10	7	TRAES_6AS_E6DEE586C	4.31667	original	GO:0004066	<root>,GO:0003674,GO:0003824,GO:0016874,GO:0016879,GO:0016884	asparagine synthase (glutamine-hydrolyzing) activity
10	9	TRAES_6AS_E6DEE586C	4.31667	original	GO:0005524	<root>,GO:0003674,GO:0005488,GO:0036094,GO:0000166,GO:0017076,GO:0030554,GO:0032559	ATP binding
10	6	TRAES_6AS_E6DEE586C	2.81667	new	GO:0005829	<root>,GO:0005575,GO:0044464,GO:0044424,GO:0044444	cytosol
10	8	TRAES_6AS_E6DEE586C	4.31667	original	GO:0006529	<root>,GO:0008150,GO:0008152,GO:0006807,GO:0034641,GO:0043603,GO:0006528	asparagine biosynthetic process
10	6	TRAES_6AS_E6DEE586C	1.11667	new	GO:0001510	<root>,GO:0008150,GO:0008152,GO:0032259,GO:0043414	RNA methylation
10	11	TRAES_6AS_E6DEE586C	4.31667	original	GO:0006177	<root>,GO:0008150,GO:0008152,GO:0044238,GO:0006139,GO:0034654,GO:0009163,GO:0042451,GO:0046129,GO:1901070	GMP biosynthetic process
10	9	TRAES_6AS_E6DEE586C	4.31667	original	GO:0006164	<root>,GO:0008150,GO:0008152,GO:0044238,GO:0006139,GO:0034654,GO:1901293,GO:0009165	purine nucleotide biosynthetic process
10	10	TRAES_6AS_E6DEE586C	1.11667	new	GO:0009220	<root>,GO:0008150,GO:0008152,GO:0044238,GO:0006139,GO:0034654,GO:1901293,GO:0009165,GO:0006221	pyrimidine ribonucleotide biosynthetic process
10	6	TRAES_6AS_E6DEE586C	1.11667	new	GO:0006606	<root>,GO:0008150,GO:0044699,GO:0044765,GO:0017038	protein import into nucleus
11	3	TRAES_4DL_11B05CF85	4.31667	original	GO:0016020	<root>,GO:0005575	membrane
11	5	TRAES_4DL_11B05CF85	1.5	new	GO:0016021	<root>,GO:0005575,GO:0044425,GO:0031224	integral to membrane
11	6	TRAES_4DL_11B05CF85	3.15	new	GO:0006623	<root>,GO:0008150,GO:0044699,GO:0044765,GO:0006605	protein targeting to vacuole
12	8	TRAES_7DS_E3B38CA36	3.31667	new	GO:0003743	<root>,GO:0003674,GO:0005488,GO:0097159,GO:0003676,GO:0003723,GO:0008135	translation initiation factor activity
12	7	TRAES_7DS_E3B38CA36	3.31667	new	GO:0009507	<root>,GO:0005575,GO:0043226,GO:0043227,GO:0043231,GO:0009536	chloroplast
12	7	TRAES_7DS_E3B38CA36	3.31667	new	GO:0009534	<root>,GO:0005575,GO:0044422,GO:0044446,GO:0031984,GO:0031976	chloroplast thylakoid
12	9	TRAES_7DS_E3B38CA36	1.11667	new	GO:0016117	<root>,GO:0008150,GO:0008152,GO:0009058,GO:0044249,GO:0008299,GO:0016114,GO:0016109	carotenoid biosynthetic process
12	8	TRAES_7DS_E3B38CA36	1.11667	new	GO:0019288	<root>,GO:0008150,GO:0008152,GO:0009058,GO:0044249,GO:0008654,GO:0009240	isopentenyl diphosphate biosynthetic process, mevalonate-independent pathway
12	6	TRAES_7DS_E3B38CA36	1.11667	new	GO:0019684	<root>,GO:0008150,GO:0008152,GO:0044237,GO:0006091	photosynthesis, light reaction
12	9	TRAES_7DS_E3B38CA36	1.11667	new	GO:0006364	<root>,GO:0008150,GO:0008152,GO:0044237,GO:0044260,GO:0016070,GO:0006396,GO:0034470	rRNA processing
12	8	TRAES_7DS_E3B38CA36	1.11667	new	GO:0010114	<root>,GO:0008150,GO:0050896,GO:0009628,GO:0009314,GO:0009416,GO:0009639	response to red light
12	9	TRAES_7DS_E3B38CA36	3.31667	new	GO:0010207	<root>,GO:0008150,GO:0071840,GO:0016043,GO:0022607,GO:0065003,GO:0006461,GO:0043623	photosystem II assembly
13	5	TRAES_1AS_A25EED9EA	4.31667	original	GO:0016817	<root>,GO:0003674,GO:0003824,GO:0016787	hydrolase activity, acting on acid anhydrides
13	6	TRAES_1AS_A25EED9EA	4.31667	original	GO:0016818	<root>,GO:0003674,GO:0003824,GO:0016787,GO:0016817	hydrolase activity, acting on acid anhydrides, in phosphorus-containing anhydrides
13	11	TRAES_1AS_A25EED9EA	4.31667	original	GO:0004003	<root>,GO:0003674,GO:0003824,GO:0016787,GO:0016817,GO:0016818,GO:0016462,GO:0017111,GO:0004386,GO:0003678	ATP-dependent DNA helicase activity
13	11	TRAES_1AS_A25EED9EA	4.31667	original	GO:0008026	<root>,GO:0003674,GO:0003824,GO:0016787,GO:0016817,GO:0016818,GO:0016462,GO:0017111,GO:0004386,GO:0070035	ATP-dependent helicase activity
13	9	TRAES_1AS_A25EED9EA	4.31667	original	GO:0005524	<root>,GO:0003674,GO:0005488,GO:0036094,GO:0000166,GO:0017076,GO:0030554,GO:0032559	ATP binding
13	5	TRAES_1AS_A25EED9EA	4.31667	original	GO:0003676	<root>,GO:0003674,GO:0005488,GO:0097159	nucleic acid binding
13	6	TRAES_1AS_A25EED9EA	4.31667	original	GO:0003677	<root>,GO:0003674,GO:0005488,GO:0097159,GO:0003676	DNA binding
13	6	TRAES_1AS_A25EED9EA	4.31667	original	GO:0005634	<root>,GO:0005575,GO:0043226,GO:0043227,GO:0043231	nucleus
13	9	TRAES_1AS_A25EED9EA	1.11667	new	GO:0000724	<root>,GO:0008150,GO:0008152,GO:0044237,GO:0044260,GO:0006259,GO:0006281,GO:0000725	double-strand break repair via homologous recombination
13	9	TRAES_1AS_A25EED9EA	1.11667	new	GO:0000394	<root>,GO:0008150,GO:0008152,GO:0044237,GO:0044260,GO:0016070,GO:0006396,GO:0008380	RNA splicing, via endonucleolytic cleavage and ligation
13	9	TRAES_1AS_A25EED9EA	1.11667	new	GO:0006366	<root>,GO:0008150,GO:0008152,GO:0044237,GO:0044260,GO:0016070,GO:0032774,GO:0006351	transcription from RNA polymerase II promoter
13	8	TRAES_1AS_A25EED9EA	1.11667	new	GO:0043687	<root>,GO:0008150,GO:0008152,GO:0044237,GO:0044260,GO:0044267,GO:0006464	post-translational protein modification
13	5	TRAES_1AS_A25EED9EA	4.31667	original	GO:0006139	<root>,GO:0008150,GO:0008152,GO:0044238	nucleobase-containing compound metabolic process
13	7	TRAES_1AS_A25EED9EA	1.11667	new	GO:0042542	<root>,GO:0008150,GO:0050896,GO:0006950,GO:0006979,GO:0000302	response to hydrogen peroxide
13	6	TRAES_1AS_A25EED9EA	1.11667	new	GO:0010286	<root>,GO:0008150,GO:0050896,GO:0006950,GO:0009408	heat acclimation
13	8	TRAES_1AS_A25EED9EA	1.11667	new	GO:0009644	<root>,GO:0008150,GO:0050896,GO:0009628,GO:0009314,GO:0009416,GO:0009642	response to high light intensity
13	9	TRAES_1AS_A25EED9EA	1.11667	new	GO:0045893	<root>,GO:0008150,GO:0065007,GO:0050789,GO:0019222,GO:0009889,GO:0009891,GO:0010557	positive regulation of transcription, DNA-dependent
13	9	TRAES_1AS_A25EED9EA	1.11667	new	GO:0006355	<root>,GO:0008150,GO:0065007,GO:0050789,GO:0019222,GO:0009889,GO:0010556,GO:2000112	regulation of transcription, DNA-dependent
